# Supplementary material for: ZSTK474 targeting PIK3R3 inhibits the Wilms’ tumor through G0 / G1 phase arrest
Source: PLoS One. 2024 Oct 28;19(10):e0312178. doi: 10.1371/journal.pone.0312178 (PMC11515993; doi:10.1371/journal.pone.0312178)
Supplement: S1 File — (CSV) [file pone.0312178.s001.csv]

	gene_id	log2foldchange	log2CPM	pvalue	FDR	change	logP		AQP2	-13.94130143	7.196958548	1.19E-168	2.79E-165	C3orf80	C3orf80	2.000464409	2.854144756	0.003034835	0.006572941	up	2.517864849
AQP2	AQP2	-13.94130143	7.196958548	1.19E-168	2.79E-165	down	167.9250966		CLCNKA	-10.32790001	4.11872626	5.36E-187	2.93E-183	AADAT	AADAT	2.000467489	4.548431796	4.57E-11	3.53E-10	up	10.34027079
CLCNKA	CLCNKA	-10.32790001	4.11872626	5.36E-187	2.93E-183	down	186.270718		SLC12A1	-9.974783609	6.954896013	1.43E-98	6.16E-96	KDM5B	KDM5B	2.000559323	8.299849261	1.08E-08	6.18E-08	up	7.965001332
SLC12A1	SLC12A1	-9.974783609	6.954896013	1.43E-98	6.16E-96	down	97.84567214		EGF	-9.694503164	4.521233115	6.48E-130	6.65E-127	RTL9	RTL9	2.003097253	-0.301058214	0.000125247	0.000366261	up	3.902231257
EGF	EGF	-9.694503164	4.521233115	6.48E-130	6.65E-127	down	129.1883456		SLC4A1	-9.190926406	2.398595951	1.51E-272	2.48E-268	RPL39	RPL39	2.003410743	9.84409956	0.002461129	0.005460048	up	2.608865627
SLC4A1	SLC4A1	-9.190926406	2.398595951	1.51E-272	2.48E-268	down	271.8216071		KCNJ1	-9.129323681	4.267685061	5.84E-65	8.27E-63	TMEM178B	TMEM178B	2.004822859	3.281133021	0.028588366	0.04871149	up	1.543810663
KCNJ1	KCNJ1	-9.129323681	4.267685061	5.84E-65	8.27E-63	down	64.23344115		RHCG	-8.947056767	2.783359908	1.74E-99	7.73E-97	CTSV	CTSV	2.005191437	2.818055486	5.16E-07	2.28E-06	up	6.287361819
RHCG	RHCG	-8.947056767	2.783359908	1.74E-99	7.73E-97	down	98.75915331		DEFB1	-8.725289171	5.122318825	9.16E-65	1.26E-62	MYH15	MYH15	2.005887358	-0.469823098	6.38E-05	0.000196718	up	4.194966409
DEFB1	DEFB1	-8.725289171	5.122318825	9.16E-65	1.26E-62	down	64.03830414		SLC12A3	-8.63297772	1.584654903	5.08E-90	1.70E-87	TMEM190	TMEM190	2.006690849	0.132341309	0.036144218	0.059991873	up	1.441961173
SLC12A3	SLC12A3	-8.63297772	1.584654903	5.08E-90	1.70E-87	down	89.29381188		TMEM213	-8.597687879	3.271815689	1.20E-80	3.27E-78	PCDHB16	PCDHB16	2.006972026	5.062269633	0.000355344	0.000945186	up	3.449350608
TMEM213	TMEM213	-8.597687879	3.271815689	1.20E-80	3.27E-78	down	79.92258565		CDH16	-8.540094885	6.36425334	4.89E-34	1.89E-32	CDK2	CDK2	2.00756728	6.295462382	1.95E-16	2.47E-15	up	15.70950023
CDH16	CDH16	-8.540094885	6.36425334	4.89E-34	1.89E-32	down	33.31051461		KRT7	-8.216310555	4.44097297	2.14E-79	5.41E-77	CD101	CD101	2.008086852	1.954146477	1.58E-06	6.50E-06	up	5.800263618
KRT7	KRT7	-8.216310555	4.44097297	2.14E-79	5.41E-77	down	78.66956629		TACSTD2	-8.06563736	5.403734641	1.34E-74	2.86E-72	FEN1	FEN1	2.011034067	5.633914696	9.38E-11	7.02E-10	up	10.02802292
TACSTD2	TACSTD2	-8.06563736	5.403734641	1.34E-74	2.86E-72	down	73.87266433		HMGCS2	-8.060025282	3.825972249	2.12E-31	7.25E-30	AP3B2	AP3B2	2.011180818	3.484641387	0.033253874	0.055752537	up	1.478157759
HMGCS2	HMGCS2	-8.060025282	3.825972249	2.12E-31	7.25E-30	down	30.67275082		ATP6V0D2	-8.018226981	2.460719772	1.16E-117	7.92E-115	TET3	TET3	2.014414592	6.420948538	5.62E-12	4.81E-11	up	11.25053445
ATP6V0D2	ATP6V0D2	-8.018226981	2.460719772	1.16E-117	7.92E-115	down	116.9361729		SCNN1G	-7.928491547	3.730089029	2.49E-56	2.41E-54	LGR5	LGR5	2.015316043	5.373712257	0.031167441	0.052636136	up	1.506298858
SCNN1G	SCNN1G	-7.928491547	3.730089029	2.49E-56	2.41E-54	down	55.60327155		CLCNKB	-7.856949918	4.056200578	3.18E-149	5.22E-146	FKBP7	FKBP7	2.016018354	6.178786834	2.11E-15	2.45E-14	up	14.67592845
CLCNKB	CLCNKB	-7.856949918	4.056200578	3.18E-149	5.22E-146	down	148.4975987		LTF	-7.817620779	2.075094491	1.34E-132	1.46E-129	C18orf54	C18orf54	2.016752892	4.963648628	3.47E-13	3.31E-12	up	12.45912298
LTF	LTF	-7.817620779	2.075094491	1.34E-132	1.46E-129	down	131.8738948		FXYD2	-7.79157781	5.494067485	4.78E-67	7.19E-65	ARHGAP33	ARHGAP33	2.01744964	5.644898255	2.66E-09	1.67E-08	up	8.574875119
FXYD2	FXYD2	-7.79157781	5.494067485	4.78E-67	7.19E-65	down	66.32097243		CLDN8	-7.751658058	2.909156976	1.59E-25	3.85E-24	NKPD1	NKPD1	2.01800214	-1.062802064	0.000205561	0.000573927	up	3.68705993
CLDN8	CLDN8	-7.751658058	2.909156976	1.59E-25	3.85E-24	down	24.79760118		SERPINA1	-7.719916715	5.291654202	1.38E-118	9.87E-116	SH3PXD2B	SH3PXD2B	2.018947907	6.435784252	4.86E-07	2.15E-06	up	6.313568144
SERPINA1	SERPINA1	-7.719916715	5.291654202	1.38E-118	9.87E-116	down	117.8594317		TMPRSS2	-7.623034269	2.903630651	1.08E-90	3.79E-88	BEND3	BEND3	2.019264598	4.999546461	1.49E-12	1.34E-11	up	11.82770219
TMPRSS2	TMPRSS2	-7.623034269	2.903630651	1.08E-90	3.79E-88	down	89.96506763		ATP6V0A4	-7.595246446	2.592016972	1.08E-73	2.25E-71	PRTG	PRTG	2.019613265	6.415603084	9.82E-07	4.16E-06	up	6.007699346
ATP6V0A4	ATP6V0A4	-7.595246446	2.592016972	1.08E-73	2.25E-71	down	72.96549086		CLDN2	-7.595020156	1.989032214	4.54E-41	2.57E-39	H4C11	H4C11	2.021044064	0.340659831	0.003812155	0.008082675	up	2.418829411
CLDN2	CLDN2	-7.595020156	1.989032214	4.54E-41	2.57E-39	down	40.34249017		GCNT3	-7.515806013	1.254536031	4.13E-183	1.69E-179	SLC2A5	SLC2A5	2.025184835	1.280313306	0.008621394	0.016827657	up	2.064422526
GCNT3	GCNT3	-7.515806013	1.254536031	4.13E-183	1.69E-179	down	182.3842863		AOC1	-7.50902998	3.488685764	5.85E-68	9.15E-66	RELT	RELT	2.025682575	2.864919137	2.90E-12	2.55E-11	up	11.53763355
AOC1	AOC1	-7.50902998	3.488685764	5.85E-68	9.15E-66	down	67.23284076		RASD1	-7.494453829	5.295787936	1.80E-175	5.91E-172	RPL39L	RPL39L	2.027402759	4.685996902	0.001526552	0.003555819	up	2.816288292
RASD1	RASD1	-7.494453829	5.295787936	1.80E-175	5.91E-172	down	174.7444116		CALB1	-7.405633645	2.696437785	2.84E-49	2.18E-47	BOC	BOC	2.028696351	6.700945464	4.26E-08	2.23E-07	up	7.370503293
CALB1	CALB1	-7.405633645	2.696437785	2.84E-49	2.18E-47	down	48.54603566		PRR35	-7.39575689	1.729890591	1.60E-68	2.56E-66	KIAA1586	KIAA1586	2.029877056	4.371288588	1.87E-14	2.00E-13	up	13.72823199
PRR35	PRR35	-7.39575689	1.729890591	1.60E-68	2.56E-66	down	67.79479359		AVPR2	-7.366364787	0.304684461	4.98E-156	1.02E-152	P2RY1	P2RY1	2.030549737	2.002702615	0.000910952	0.002221494	up	3.040504598
AVPR2	AVPR2	-7.366364787	0.304684461	4.98E-156	1.02E-152	down	155.3026105		SCNN1B	-7.365304023	3.037414833	1.12E-59	1.26E-57	MACROH2A2	MACROH2A2	2.030731808	7.367575792	1.94E-18	2.87E-17	up	17.71190725
SCNN1B	SCNN1B	-7.365304023	3.037414833	1.12E-59	1.26E-57	down	58.94975099		PTGER1	-7.321353116	2.562138194	2.18E-170	5.95E-167	TSPAN2	TSPAN2	2.031936164	5.287222954	5.94E-05	0.000184126	up	4.226147925
PTGER1	PTGER1	-7.321353116	2.562138194	2.18E-170	5.95E-167	down	169.6625229		AQP6	-7.28092507	2.576409663	5.56E-107	3.26E-104	WFIKKN1	WFIKKN1	2.031973602	3.785998733	0.021673341	0.038177172	up	1.664074128
AQP6	AQP6	-7.28092507	2.576409663	5.56E-107	3.26E-104	down	106.2548459		CASR	-7.256214696	3.164089073	2.40E-43	1.50E-41	RIMBP3	RIMBP3	2.03198252	-1.240383298	0.001968038	0.004473112	up	2.705966423
CASR	CASR	-7.256214696	3.164089073	2.40E-43	1.50E-41	down	42.6198718		RHBG	-7.056915592	0.279915981	4.54E-69	7.38E-67	PACC1	PACC1	2.032871371	5.117036678	2.48E-09	1.56E-08	up	8.605594198
RHBG	RHBG	-7.056915592	0.279915981	4.54E-69	7.38E-67	down	68.34315795		SCTR	-7.043699855	1.655848449	2.21E-52	1.85E-50	ATP1A2	ATP1A2	2.035452709	3.647750703	0.020216222	0.035879754	up	1.694299999
SCTR	SCTR	-7.043699855	1.655848449	2.21E-52	1.85E-50	down	51.65564203		AC007906.2	-7.005636655	1.240701322	7.02E-60	8.06E-58	LRRC26	LRRC26	2.036440109	-1.523236825	0.029726562	0.050451874	up	1.526855312
AC007906.2	AC007906.2	-7.005636655	1.240701322	7.02E-60	8.06E-58	down	59.15375658		SULT2B1	-6.907593102	0.783252684	1.48E-105	8.39E-103	RFX3	RFX3	2.0375476	6.126373099	3.22E-11	2.53E-10	up	10.49250811
SULT2B1	SULT2B1	-6.907593102	0.783252684	1.48E-105	8.39E-103	down	104.8293723		MMP7	-6.864475303	6.789118221	1.07E-21	2.02E-20	FLVCR1	FLVCR1	2.039502696	6.179417726	1.83E-10	1.32E-09	up	9.738723723
MMP7	MMP7	-6.864475303	6.789118221	1.07E-21	2.02E-20	down	20.97139519		GGT6	-6.859050323	2.360758566	9.65E-93	3.60E-90	PIK3R6	PIK3R6	2.039935214	1.448743458	0.001123827	0.002688932	up	2.949300615
GGT6	GGT6	-6.859050323	2.360758566	9.65E-93	3.60E-90	down	92.01540273		TFAP2B	-6.830288906	1.997548551	1.54E-25	3.72E-24	TTYH3	TTYH3	2.040102287	8.387102832	1.39E-07	6.69E-07	up	6.858483541
TFAP2B	TFAP2B	-6.830288906	1.997548551	1.54E-25	3.72E-24	down	24.81378912		SLC4A9	-6.777667855	-0.015509376	5.65E-154	1.03E-150	DNAJC9	DNAJC9	2.04049519	4.903575109	2.75E-15	3.15E-14	up	14.56050932
SLC4A9	SLC4A9	-6.777667855	-0.015509376	5.65E-154	1.03E-150	down	153.2476696		BHMT2	-6.727612527	2.147865476	4.66E-78	1.13E-75	NAP1L1	NAP1L1	2.04055555	10.37167432	3.12E-17	4.21E-16	up	16.50646574
BHMT2	BHMT2	-6.727612527	2.147865476	4.66E-78	1.13E-75	down	77.3314657		CST6	-6.697345184	1.232176051	1.97E-46	1.41E-44	H2AZ1	H2AZ1	2.041271965	8.525992489	2.38E-11	1.90E-10	up	10.62303776
CST6	CST6	-6.697345184	1.232176051	1.97E-46	1.41E-44	down	45.70602765		MUC1	-6.691449694	5.022462584	5.86E-94	2.35E-91	CCN4	CCN4	2.042286108	4.860690967	0.003773971	0.008009992	up	2.423201404
MUC1	MUC1	-6.691449694	5.022462584	5.86E-94	2.35E-91	down	93.23184373		S100A2	-6.678837077	2.717798822	1.83E-93	7.00E-91	ZIK1	ZIK1	2.043200873	4.999034687	7.94E-09	4.62E-08	up	8.100001303
S100A2	S100A2	-6.678837077	2.717798822	1.83E-93	7.00E-91	down	92.73693879		ITGB6	-6.663708999	4.532406273	8.50E-41	4.76E-39	CCDC168	CCDC168	2.043265288	-0.681816329	1.01E-05	3.60E-05	up	4.996132245
ITGB6	ITGB6	-6.663708999	4.532406273	8.50E-41	4.76E-39	down	40.0706162		SCIN	-6.646051504	4.052138359	7.98E-62	9.93E-60	DNAH10	DNAH10	2.04505534	3.170467053	6.39E-05	0.000196893	up	4.194499698
SCIN	SCIN	-6.646051504	4.052138359	7.98E-62	9.93E-60	down	61.09783306		B3GNT3	-6.589973166	0.307018049	3.68E-44	2.35E-42	SCHIP1	SCHIP1	2.04867609	3.602301002	3.64E-05	0.000117138	up	4.438598536
B3GNT3	B3GNT3	-6.589973166	0.307018049	3.68E-44	2.35E-42	down	43.43434477		MFSD4A	-6.58734263	4.060664277	7.70E-189	6.32E-185	EPOP	EPOP	2.051548986	3.578620133	1.22E-06	5.11E-06	up	5.912724828
MFSD4A	MFSD4A	-6.58734263	4.060664277	7.70E-189	6.32E-185	down	188.1133171		WNT7B	-6.577258272	2.178450892	2.04E-33	7.68E-32	DOCK3	DOCK3	2.05250854	4.082992146	0.001732667	0.003985037	up	2.761284951
WNT7B	WNT7B	-6.577258272	2.178450892	2.04E-33	7.68E-32	down	32.6911674		CYP24A1	-6.54585486	1.607013533	1.08E-45	7.43E-44	CHD7	CHD7	2.052786796	7.387090933	6.21E-12	5.29E-11	up	11.20670717
CYP24A1	CYP24A1	-6.54585486	1.607013533	1.08E-45	7.43E-44	down	44.96788951		EMX1	-6.538734891	2.997981128	8.92E-24	1.93E-22	CFAP74	CFAP74	2.05348376	-1.031165214	0.001461892	0.003415868	up	2.835084574
EMX1	EMX1	-6.538734891	2.997981128	8.92E-24	1.93E-22	down	23.04978673		STAP1	-6.5379119	0.021750043	1.18E-93	4.62E-91	HTR7	HTR7	2.053734992	-1.579402194	0.034860724	0.0581378	up	1.457663596
STAP1	STAP1	-6.5379119	0.021750043	1.18E-93	4.62E-91	down	92.92709224		SLC52A3	-6.471207166	1.058114798	1.31E-88	3.99E-86	GJA1	GJA1	2.054839718	7.233939222	6.47E-05	0.000199088	up	4.189357819
SLC52A3	SLC52A3	-6.471207166	1.058114798	1.31E-88	3.99E-86	down	87.8824066		PKHD1	-6.426660748	3.180463477	3.62E-32	1.28E-30	HDAC2	HDAC2	2.058629976	9.005699426	7.26E-20	1.20E-18	up	19.13906347
PKHD1	PKHD1	-6.426660748	3.180463477	3.62E-32	1.28E-30	down	31.44127757		RAB17	-6.402159043	2.123781698	1.20E-74	2.59E-72	ST8SIA1	ST8SIA1	2.059913913	2.960012168	0.010978911	0.020820236	up	1.959440735
RAB17	RAB17	-6.402159043	2.123781698	1.20E-74	2.59E-72	down	73.92070772		SCNN1A	-6.402015328	5.353286341	3.63E-50	2.83E-48	B3GALNT2	B3GALNT2	2.061405349	4.068745158	6.08E-05	0.000188141	up	4.215962131
SCNN1A	SCNN1A	-6.402015328	5.353286341	3.63E-50	2.83E-48	down	49.44062419		SLC14A1	-6.379918404	3.081464939	2.42E-44	1.56E-42	PBRM1	PBRM1	2.061479715	7.370935219	3.00E-12	2.64E-11	up	11.52219669
SLC14A1	SLC14A1	-6.379918404	3.081464939	2.42E-44	1.56E-42	down	43.61665687		EHF	-6.376320421	0.987956	7.97E-63	1.02E-60	KIF7	KIF7	2.062236647	4.109437196	8.43E-12	7.07E-11	up	11.07429298
EHF	EHF	-6.376320421	0.987956	7.97E-63	1.02E-60	down	62.09871672		CLDN16	-6.369658102	1.798169428	1.12E-34	4.49E-33	FAM171A2	FAM171A2	2.063123949	5.281772179	1.81E-08	1.00E-07	up	7.741291126
CLDN16	CLDN16	-6.369658102	1.798169428	1.12E-34	4.49E-33	down	33.95191111		SLC38A11	-6.365908257	0.322169679	2.84E-42	1.71E-40	RTN4R	RTN4R	2.06312666	4.868491514	1.06E-12	9.74E-12	up	11.97268813
SLC38A11	SLC38A11	-6.365908257	0.322169679	2.84E-42	1.71E-40	down	41.54696366		NR0B2	-6.357634441	-0.277584163	1.27E-45	8.72E-44	FSCN1	FSCN1	2.06409928	8.704183605	5.85E-09	3.48E-08	up	8.23263546
NR0B2	NR0B2	-6.357634441	-0.277584163	1.27E-45	8.72E-44	down	44.89653858		CLDN10	-6.336287618	3.23215534	8.67E-59	9.31E-57	TM6SF2	TM6SF2	2.066722417	-0.173127381	6.92E-05	0.000212124	up	4.159781357
CLDN10	CLDN10	-6.336287618	3.23215534	8.67E-59	9.31E-57	down	58.06184368		UGT2B7	-6.33365242	1.593615521	2.20E-20	3.77E-19	CCDC167	CCDC167	2.067783912	5.233540078	7.31E-06	2.69E-05	up	5.13584142
UGT2B7	UGT2B7	-6.33365242	1.593615521	2.20E-20	3.77E-19	down	19.65719614		ACADL	-6.333590452	0.883084145	7.78E-37	3.49E-35	FAM166B	FAM166B	2.069242084	0.976592584	0.001403526	0.00328979	up	2.852779478
ACADL	ACADL	-6.333590452	0.883084145	7.78E-37	3.49E-35	down	36.10889436		ELF3	-6.332307484	4.164931157	2.07E-64	2.81E-62	CPED1	CPED1	2.069560123	5.302510398	0.003473742	0.00742935	up	2.459202454
ELF3	ELF3	-6.332307484	4.164931157	2.07E-64	2.81E-62	down	63.68355834		SELP	-6.33118612	0.982105303	1.17E-73	2.36E-71	CHRNA3	CHRNA3	2.06983293	1.057563883	6.77E-05	0.000207682	up	4.169622338
SELP	SELP	-6.33118612	0.982105303	1.17E-73	2.36E-71	down	72.93301556		TNS4	-6.322059497	-0.245530791	3.63E-71	6.63E-69	TCF4	TCF4	2.07004506	8.164714472	2.19E-07	1.03E-06	up	6.66012863
TNS4	TNS4	-6.322059497	-0.245530791	3.63E-71	6.63E-69	down	70.43964862		ACKR1	-6.31288101	0.849124105	3.82E-27	1.04E-25	ZKSCAN2	ZKSCAN2	2.070222587	5.124843398	6.69E-11	5.08E-10	up	10.17488637
ACKR1	ACKR1	-6.31288101	0.849124105	3.82E-27	1.04E-25	down	26.41799244		PROM2	-6.303025526	3.733215525	1.23E-133	1.44E-130	CEP78	CEP78	2.072019306	6.316901603	2.03E-18	3.00E-17	up	17.69222549
PROM2	PROM2	-6.303025526	3.733215525	1.23E-133	1.44E-130	down	132.9106183		SPNS2	-6.287229238	3.272774217	2.41E-120	1.80E-117	FOXP4	FOXP4	2.07293739	8.980952353	3.52E-08	1.86E-07	up	7.4536754
SPNS2	SPNS2	-6.287229238	3.272774217	2.41E-120	1.80E-117	down	119.6173884		ENAM	-6.285855849	0.522858038	3.75E-54	3.40E-52	ANTXR1	ANTXR1	2.073104535	8.121613108	1.51E-12	1.36E-11	up	11.8217625
ENAM	ENAM	-6.285855849	0.522858038	3.75E-54	3.40E-52	down	53.42578067		PRSS22	-6.281760148	0.488709212	1.02E-39	5.41E-38	TREM2	TREM2	2.074099619	1.286062111	0.007362174	0.0145972	up	2.132993895
PRSS22	PRSS22	-6.281760148	0.488709212	1.02E-39	5.41E-38	down	38.99344025		SLC34A2	-6.26974677	4.034740548	8.92E-37	3.97E-35	DNAH3	DNAH3	2.077161441	0.833007144	0.003535262	0.007546275	up	2.451578342
SLC34A2	SLC34A2	-6.26974677	4.034740548	8.92E-37	3.97E-35	down	36.04943218		HABP2	-6.260359116	1.385894725	6.08E-66	9.00E-64	HAUS1	HAUS1	2.078336278	5.824939128	7.24E-08	3.66E-07	up	7.140190851
HABP2	HABP2	-6.260359116	1.385894725	6.08E-66	9.00E-64	down	65.21596863		PDZK1IP1	-6.25185756	1.981352748	6.28E-18	8.93E-17	ZNF273	ZNF273	2.079436615	4.317319136	6.70E-12	5.69E-11	up	11.17380484
PDZK1IP1	PDZK1IP1	-6.25185756	1.981352748	6.28E-18	8.93E-17	down	17.20231965		CLDN19	-6.228052	3.020902895	1.55E-35	6.73E-34	USP49	USP49	2.080445102	5.183878485	4.06E-12	3.53E-11	up	11.39167112
CLDN19	CLDN19	-6.228052	3.020902895	1.55E-35	6.73E-34	down	34.80846709		GPR132	-6.164696438	0.651290274	1.16E-99	5.31E-97	SMARCC1	SMARCC1	2.083127478	8.836370708	2.14E-12	1.90E-11	up	11.66950493
GPR132	GPR132	-6.164696438	0.651290274	1.16E-99	5.31E-97	down	98.93401859		SMIM6	-6.163646468	-0.141072896	9.29E-53	7.86E-51	FEZ1	FEZ1	2.083891252	4.312888645	6.04E-06	2.25E-05	up	5.219191358
SMIM6	SMIM6	-6.163646468	-0.141072896	9.29E-53	7.86E-51	down	52.03193579		BHMT	-6.131837265	0.74887615	1.68E-29	5.13E-28	MYOZ3	MYOZ3	2.085166096	2.027945248	2.52E-05	8.37E-05	up	4.598041281
BHMT	BHMT	-6.131837265	0.74887615	1.68E-29	5.13E-28	down	28.77480572		CYS1	-6.126374544	4.557273772	3.05E-38	1.47E-36	KNDC1	KNDC1	2.087339839	3.51252709	0.011481362	0.02171038	up	1.940006597
CYS1	CYS1	-6.126374544	4.557273772	3.05E-38	1.47E-36	down	37.51586617		MUC20	-6.119951214	2.762791699	3.62E-143	5.41E-140	LRRC20	LRRC20	2.08775976	4.768239354	1.26E-16	1.63E-15	up	15.89924076
MUC20	MUC20	-6.119951214	2.762791699	3.62E-143	5.41E-140	down	142.4409766		PTGER3	-6.115410569	4.430723273	4.84E-33	1.79E-31	EPHB3	EPHB3	2.088061986	6.86655307	7.58E-08	3.82E-07	up	7.120486634
PTGER3	PTGER3	-6.115410569	4.430723273	4.84E-33	1.79E-31	down	32.31555213		AQP3	-6.101782864	4.652686553	6.90E-89	2.14E-86	SPEG	SPEG	2.088427035	4.291294692	1.87E-05	6.35E-05	up	4.727374217
AQP3	AQP3	-6.101782864	4.652686553	6.90E-89	2.14E-86	down	88.16132601		RANBP3L	-6.086472003	1.49000221	4.93E-101	2.38E-98	B3GAT2	B3GAT2	2.090721699	1.679824139	0.006552118	0.013140255	up	2.183618281
RANBP3L	RANBP3L	-6.086472003	1.49000221	4.93E-101	2.38E-98	down	100.3069214		KCNK13	-6.023376017	0.206162279	7.90E-87	2.36E-84	NTN5	NTN5	2.090735881	1.445764927	0.013480034	0.025036963	up	1.870309022
KCNK13	KCNK13	-6.023376017	0.206162279	7.90E-87	2.36E-84	down	86.10226511		VTCN1	-6.023039435	1.813759772	2.80E-136	3.54E-133	PARD6G	PARD6G	2.090788682	5.380727334	1.38E-14	1.49E-13	up	13.8602421
VTCN1	VTCN1	-6.023039435	1.813759772	2.80E-136	3.54E-133	down	135.5525525		ALDOB	-6.018357215	0.773835603	2.45E-115	1.61E-112	CILP	CILP	2.091304552	4.385243522	0.017128044	0.030920508	up	1.766292226
ALDOB	ALDOB	-6.018357215	0.773835603	2.45E-115	1.61E-112	down	114.6100448		FBP1	-5.999393204	2.107291117	8.93E-139	1.22E-135	CNTRL	CNTRL	2.091578651	5.811693444	7.53E-10	5.05E-09	up	9.123454796
FBP1	FBP1	-5.999393204	2.107291117	8.93E-139	1.22E-135	down	138.0490274		KCNJ3	-5.99145691	1.181488564	1.98E-36	8.80E-35	ST6GALNAC1	ST6GALNAC1	2.092691403	1.099549225	0.026760328	0.045949618	up	1.572508572
KCNJ3	KCNJ3	-5.99145691	1.181488564	1.98E-36	8.80E-35	down	35.70242068		LDHD	-5.978376064	0.418192419	1.75E-77	4.11E-75	CELSR3	CELSR3	2.093300642	2.771525993	0.002182334	0.004901145	up	2.661078826
LDHD	LDHD	-5.978376064	0.418192419	1.75E-77	4.11E-75	down	76.75683187		LIPH	-5.977547641	1.23010797	6.35E-63	8.21E-61	HOXA10	HOXA10	2.094529852	7.695492299	1.39E-07	6.73E-07	up	6.855647324
LIPH	LIPH	-5.977547641	1.23010797	6.35E-63	8.21E-61	down	62.19701916		SELE	-5.954196949	-0.336852775	4.09E-57	4.12E-55	TMC3	TMC3	2.09721299	-1.012309141	0.006701313	0.013413247	up	2.173840127
SELE	SELE	-5.954196949	-0.336852775	4.09E-57	4.12E-55	down	56.3885705		FOLR1	-5.930748954	2.499364797	1.23E-54	1.13E-52	CA9	CA9	2.098994326	0.105234147	0.012370332	0.023214876	up	1.907618656
FOLR1	FOLR1	-5.930748954	2.499364797	1.23E-54	1.13E-52	down	53.91088039		SLC3A1	-5.926421591	2.532062538	8.09E-38	3.79E-36	CD276	CD276	2.101840243	7.870102263	1.03E-09	6.83E-09	up	8.986466397
SLC3A1	SLC3A1	-5.926421591	2.532062538	8.09E-38	3.79E-36	down	37.09227375		NECTIN4	-5.919090597	-0.408317582	3.82E-52	3.18E-50	TGIF2	TGIF2	2.102298084	7.015168878	1.11E-18	1.67E-17	up	17.95274581
NECTIN4	NECTIN4	-5.919090597	-0.408317582	3.82E-52	3.18E-50	down	51.41821653		EDN2	-5.875206452	1.492835322	2.67E-34	1.05E-32	HIC2	HIC2	2.104743638	4.630732485	1.21E-07	5.89E-07	up	6.917974216
EDN2	EDN2	-5.875206452	1.492835322	2.67E-34	1.05E-32	down	33.57409676		COBLL1	-5.870904643	4.689670121	9.64E-55	8.89E-53	DOK6	DOK6	2.107578499	4.214046293	0.001002732	0.002427287	up	2.99881494
COBLL1	COBLL1	-5.870904643	4.689670121	9.64E-55	8.89E-53	down	54.01608888		RAP1GAP	-5.859300977	4.62768996	6.76E-80	1.76E-77	ADAMTS14	ADAMTS14	2.108754463	0.889253393	0.020856099	0.036903921	up	1.680766916
RAP1GAP	RAP1GAP	-5.859300977	4.62768996	6.76E-80	1.76E-77	down	79.17027257		MAL	-5.849728276	5.775125017	6.58E-27	1.75E-25	CDH11	CDH11	2.108982988	7.821170229	4.08E-06	1.56E-05	up	5.389243176
MAL	MAL	-5.849728276	5.775125017	6.58E-27	1.75E-25	down	26.18175586		NR1H4	-5.834458959	0.321245964	1.50E-17	2.07E-16	CPT1C	CPT1C	2.109186953	4.601735795	2.35E-05	7.85E-05	up	4.628457657
NR1H4	NR1H4	-5.834458959	0.321245964	1.50E-17	2.07E-16	down	16.82516236		KCNJ16	-5.827524721	4.639919613	1.09E-27	3.03E-26	PDE3A	PDE3A	2.110740707	5.69872434	0.000415446	0.001088821	up	3.381485729
KCNJ16	KCNJ16	-5.827524721	4.639919613	1.09E-27	3.03E-26	down	26.96157367		FOXQ1	-5.818035179	0.388230505	4.11E-34	1.61E-32	PRTFDC1	PRTFDC1	2.111436329	5.208071006	1.53E-08	8.54E-08	up	7.81566443
FOXQ1	FOXQ1	-5.818035179	0.388230505	4.11E-34	1.61E-32	down	33.38648587		GDF15	-5.813962001	4.552958247	1.13E-73	2.32E-71	PRELID3A	PRELID3A	2.112051348	2.577835583	3.11E-14	3.27E-13	up	13.50658277
GDF15	GDF15	-5.813962001	4.552958247	1.13E-73	2.32E-71	down	72.94741358		TMEM61	-5.813034048	0.648306712	3.41E-45	2.31E-43	ENO3	ENO3	2.112664706	4.566073716	0.030795466	0.052088312	up	1.511513226
TMEM61	TMEM61	-5.813034048	0.648306712	3.41E-45	2.31E-43	down	44.46680837		BICDL2	-5.797094366	-0.365374723	2.14E-36	9.47E-35	QSER1	QSER1	2.114355257	7.197900519	2.49E-13	2.42E-12	up	12.60335805
BICDL2	BICDL2	-5.797094366	-0.365374723	2.14E-36	9.47E-35	down	35.66961191		SLC6A12	-5.759685277	3.24535333	2.42E-62	3.05E-60	KIAA0319	KIAA0319	2.118777035	-0.073081167	0.000866639	0.002121941	up	3.062161736
SLC6A12	SLC6A12	-5.759685277	3.24535333	2.42E-62	3.05E-60	down	61.6165884		TMEM72	-5.75528615	3.641034938	3.76E-79	9.35E-77	ASB18	ASB18	2.118999789	-1.717704557	0.030493132	0.051608841	up	1.515797961
TMEM72	TMEM72	-5.75528615	3.641034938	3.76E-79	9.35E-77	down	78.42489401		BICDL1	-5.75115521	4.001444264	1.85E-77	4.28E-75	KIF24	KIF24	2.119513752	4.844479261	2.91E-08	1.55E-07	up	7.536540025
BICDL1	BICDL1	-5.75115521	4.001444264	1.85E-77	4.28E-75	down	76.73220488		NEURL3	-5.746008006	0.207812875	6.78E-53	5.80E-51	AL513165.2	AL513165.2	2.120267886	-2.935179139	0.002841077	0.006200739	up	2.546517017
NEURL3	NEURL3	-5.746008006	0.207812875	6.78E-53	5.80E-51	down	52.16861378		IRX2	-5.709282037	2.631480509	4.04E-23	8.39E-22	CHEK2	CHEK2	2.123111187	4.170107294	1.33E-13	1.32E-12	up	12.87745228
IRX2	IRX2	-5.709282037	2.631480509	4.04E-23	8.39E-22	down	22.39372229		HGD	-5.6956649	0.824516295	8.65E-34	3.31E-32	RGS10	RGS10	2.125553913	4.850759024	7.75E-05	0.000234912	up	4.110869466
HGD	HGD	-5.6956649	0.824516295	8.65E-34	3.31E-32	down	33.06275752		ERP27	-5.691039607	2.568208326	2.90E-46	2.07E-44	AC092835.1	AC092835.1	2.12700015	1.303483625	0.000436948	0.001140259	up	3.359570682
ERP27	ERP27	-5.691039607	2.568208326	2.90E-46	2.07E-44	down	45.53714803		KCNJ10	-5.659140197	2.486140375	4.00E-58	4.05E-56	HSF2	HSF2	2.127542405	5.898271583	2.40E-17	3.27E-16	up	16.6202017
KCNJ10	KCNJ10	-5.659140197	2.486140375	4.00E-58	4.05E-56	down	57.39800884		SMIM22	-5.658220078	0.900583046	7.37E-35	3.04E-33	GPR63	GPR63	2.129316074	2.659622699	0.001359769	0.003200018	up	2.866534954
SMIM22	SMIM22	-5.658220078	0.900583046	7.37E-35	3.04E-33	down	34.13242064		TFCP2L1	-5.654526463	4.373573046	3.51E-58	3.58E-56	CACNA1A	CACNA1A	2.129368146	3.894199915	0.000186568	0.00052618	up	3.729162234
TFCP2L1	TFCP2L1	-5.654526463	4.373573046	3.51E-58	3.58E-56	down	57.45432676		FYB2	-5.637439575	1.241501737	2.13E-20	3.64E-19	TEKT5	TEKT5	2.130193729	-1.806798566	0.000114734	0.000337986	up	3.940306596
FYB2	FYB2	-5.637439575	1.241501737	2.13E-20	3.64E-19	down	19.67248973		SMIM5	-5.623280866	1.918354081	1.74E-58	1.82E-56	SH2D7	SH2D7	2.131056371	-0.044985119	8.50E-05	0.000255965	up	4.070716757
SMIM5	SMIM5	-5.623280866	1.918354081	1.74E-58	1.82E-56	down	57.75971042		FA2H	-5.591188741	1.025983886	2.31E-54	2.11E-52	INTS7	INTS7	2.132538107	5.766063615	2.27E-12	2.01E-11	up	11.64474593
FA2H	FA2H	-5.591188741	1.025983886	2.31E-54	2.11E-52	down	53.63577244		C1orf116	-5.576657148	1.348943465	8.96E-39	4.51E-37	ZNF92	ZNF92	2.140498422	5.0240443	2.03E-11	1.63E-10	up	10.69207754
C1orf116	C1orf116	-5.576657148	1.348943465	8.96E-39	4.51E-37	down	38.04792785		AMBP	-5.568102039	-1.207543332	9.15E-72	1.71E-69	DNAH12	DNAH12	2.140603032	1.554359168	0.000313194	0.000842132	up	3.504186596
AMBP	AMBP	-5.568102039	-1.207543332	9.15E-72	1.71E-69	down	71.0384757		NTN4	-5.560547962	4.853905213	2.93E-92	1.07E-89	TCF3	TCF3	2.141805854	8.022661502	3.24E-14	3.39E-13	up	13.48914845
NTN4	NTN4	-5.560547962	4.853905213	2.93E-92	1.07E-89	down	91.53318824		RHEX	-5.548579451	0.37265609	1.50E-31	5.16E-30	PLEKHA8	PLEKHA8	2.141873864	5.661081466	1.35E-12	1.22E-11	up	11.87057108
RHEX	RHEX	-5.548579451	0.37265609	1.50E-31	5.16E-30	down	30.82357177		PVALB	-5.545173663	2.355961878	6.01E-42	3.56E-40	NTF4	NTF4	2.142968085	-0.060680494	0.000446553	0.001162	up	3.350127221
PVALB	PVALB	-5.545173663	2.355961878	6.01E-42	3.56E-40	down	41.2208191		SLC9A3	-5.543608661	2.358274249	4.54E-52	3.76E-50	RMI2	RMI2	2.144503065	5.44788734	7.29E-12	6.16E-11	up	11.13698807
SLC9A3	SLC9A3	-5.543608661	2.358274249	4.54E-52	3.76E-50	down	51.34321329		KLRG2	-5.527501397	0.106415439	9.38E-45	6.24E-43	CABLES2	CABLES2	2.144947752	5.191396448	4.66E-10	3.21E-09	up	9.331916038
KLRG2	KLRG2	-5.527501397	0.106415439	9.38E-45	6.24E-43	down	44.02775923		PIGR	-5.505634561	3.145267665	4.12E-26	1.04E-24	TTLL7	TTLL7	2.14656951	3.841810582	2.80E-07	1.29E-06	up	6.552600732
PIGR	PIGR	-5.505634561	3.145267665	4.12E-26	1.04E-24	down	25.38515551		ABCA4	-5.505626353	1.786569282	1.81E-58	1.88E-56	MAST1	MAST1	2.14779948	2.448841692	0.017021108	0.030747748	up	1.769012166
ABCA4	ABCA4	-5.505626353	1.786569282	1.81E-58	1.88E-56	down	57.74258717		CLDN14	-5.489311525	0.049112361	4.73E-75	1.04E-72	TCERG1L	TCERG1L	2.148170355	-0.14256188	0.010080196	0.019291976	up	1.996531034
CLDN14	CLDN14	-5.489311525	0.049112361	4.73E-75	1.04E-72	down	74.32524415		SPP1	-5.481910578	7.758165728	6.75E-34	2.59E-32	FZD3	FZD3	2.150040163	7.165201366	2.56E-16	3.21E-15	up	15.59179246
SPP1	SPP1	-5.481910578	7.758165728	6.75E-34	2.59E-32	down	33.17091362		MACC1	-5.466860023	1.964004835	1.85E-29	5.64E-28	TCTE1	TCTE1	2.150740266	-0.827526957	0.001683884	0.003887543	up	2.773687913
MACC1	MACC1	-5.466860023	1.964004835	1.85E-29	5.64E-28	down	28.73351697		UPK1A	-5.458669422	-0.437469396	6.05E-32	2.12E-30	GLIPR2	GLIPR2	2.15213291	5.961380038	1.26E-15	1.49E-14	up	14.90022595
UPK1A	UPK1A	-5.458669422	-0.437469396	6.05E-32	2.12E-30	down	31.2183051		SLC16A12	-5.453746188	2.644844309	4.26E-46	3.00E-44	ABCA9	ABCA9	2.152276559	3.576443203	0.009871034	0.018940247	up	2.005637374
SLC16A12	SLC16A12	-5.453746188	2.644844309	4.26E-46	3.00E-44	down	45.37076474		CNGA1	-5.45070614	0.652814969	4.72E-98	1.99E-95	ZNF714	ZNF714	2.154649199	5.132749412	8.54E-08	4.27E-07	up	7.068407588
CNGA1	CNGA1	-5.45070614	0.652814969	4.72E-98	1.99E-95	down	97.32614017		PAQR5	-5.440101864	2.839631146	5.98E-70	1.02E-67	PAQR4	PAQR4	2.158502118	3.34151585	3.74E-07	1.69E-06	up	6.426667496
PAQR5	PAQR5	-5.440101864	2.839631146	5.98E-70	1.02E-67	down	69.22346907		MFSD6L	-5.438162912	-1.048789263	3.80E-32	1.34E-30	PARP1	PARP1	2.159330724	8.611602415	8.77E-13	8.10E-12	up	12.05715466
MFSD6L	MFSD6L	-5.438162912	-1.048789263	3.80E-32	1.34E-30	down	31.42064165		PRODH	-5.43322785	0.143879215	2.65E-25	6.31E-24	TMEM131L	TMEM131L	2.159767305	5.266784333	1.15E-09	7.57E-09	up	8.937777645
PRODH	PRODH	-5.43322785	0.143879215	2.65E-25	6.31E-24	down	24.57710882		RRAD	-5.429229739	2.172226153	6.97E-32	2.43E-30	KLHL31	KLHL31	2.166474023	2.553832232	0.018707868	0.033492592	up	1.727975702
RRAD	RRAD	-5.429229739	2.172226153	6.97E-32	2.43E-30	down	31.15704356		KL	-5.426691092	2.35841895	5.63E-72	1.06E-69	PLCXD1	PLCXD1	2.168437317	5.871798394	3.82E-14	3.98E-13	up	13.41769991
KL	KL	-5.426691092	2.35841895	5.63E-72	1.06E-69	down	71.24931549		HEPACAM2	-5.422286446	-0.016569282	8.45E-20	1.39E-18	MEIOC	MEIOC	2.170750887	2.210728145	0.000695453	0.001738051	up	3.157732062
HEPACAM2	HEPACAM2	-5.422286446	-0.016569282	8.45E-20	1.39E-18	down	19.07288781		PRDM16	-5.408990387	2.080749938	7.35E-20	1.21E-18	PRSS12	PRSS12	2.172594731	1.969030197	0.046768456	0.075193198	up	1.330046967
PRDM16	PRDM16	-5.408990387	2.080749938	7.35E-20	1.21E-18	down	19.13365328		OVCH2	-5.404010352	-1.17747855	2.95E-42	1.77E-40	SH3RF3	SH3RF3	2.172629911	5.26698059	1.23E-05	4.35E-05	up	4.908613519
OVCH2	OVCH2	-5.404010352	-1.17747855	2.95E-42	1.77E-40	down	41.53057783		TMEM37	-5.400901323	3.269078021	1.47E-104	7.79E-102	HSF2BP	HSF2BP	2.173825559	0.741136601	2.99E-07	1.37E-06	up	6.524795984
TMEM37	TMEM37	-5.400901323	3.269078021	1.47E-104	7.79E-102	down	103.8326584		FAM3B	-5.389469265	1.343879712	5.68E-47	4.17E-45	MARVELD1	MARVELD1	2.173980462	6.950157527	7.24E-12	6.11E-11	up	11.14044722
FAM3B	FAM3B	-5.389469265	1.343879712	5.68E-47	4.17E-45	down	46.24542503		TSPAN1	-5.366918445	4.272535489	1.45E-35	6.28E-34	RNASEH2A	RNASEH2A	2.174732444	5.697024529	6.76E-13	6.32E-12	up	12.17005384
TSPAN1	TSPAN1	-5.366918445	4.272535489	1.45E-35	6.28E-34	down	34.83953886		RAMP3	-5.335861717	1.382025343	8.53E-73	1.67E-70	TAFA5	TAFA5	2.174744402	3.791455687	8.95E-06	3.23E-05	up	5.048059468
RAMP3	RAMP3	-5.335861717	1.382025343	8.53E-73	1.67E-70	down	72.06881775		LRG1	-5.333034769	-0.30839359	1.37E-79	3.52E-77	COL6A6	COL6A6	2.175309803	2.578022604	0.009389209	0.018134429	up	2.027370976
LRG1	LRG1	-5.333034769	-0.30839359	1.37E-79	3.52E-77	down	78.86220117		DNASE1L3	-5.331289326	1.848660881	1.92E-56	1.88E-54	ZRANB3	ZRANB3	2.175738786	4.3716154	3.00E-18	4.38E-17	up	17.52329301
DNASE1L3	DNASE1L3	-5.331289326	1.848660881	1.92E-56	1.88E-54	down	55.71658575		GCGR	-5.313637291	1.484675306	3.14E-20	5.30E-19	TTYH2	TTYH2	2.176013769	4.298505363	2.40E-05	7.99E-05	up	4.620271197
GCGR	GCGR	-5.313637291	1.484675306	3.14E-20	5.30E-19	down	19.5032209		ADH1C	-5.310582833	1.167823381	1.79E-30	5.80E-29	SMC2	SMC2	2.176377063	6.743439566	7.63E-15	8.39E-14	up	14.11768084
ADH1C	ADH1C	-5.310582833	1.167823381	1.79E-30	5.80E-29	down	29.74659334		EPS8L2	-5.308347313	4.167865184	3.53E-67	5.37E-65	GAS7	GAS7	2.177581201	5.621865771	0.000254915	0.000697026	up	3.593603912
EPS8L2	EPS8L2	-5.308347313	4.167865184	3.53E-67	5.37E-65	down	66.45161402		MIOX	-5.293418529	-1.04778533	3.53E-51	2.87E-49	MAP4K4	MAP4K4	2.178927461	8.024933266	4.07E-15	4.61E-14	up	14.39006051
MIOX	MIOX	-5.293418529	-1.04778533	3.53E-51	2.87E-49	down	50.45249925		KLHDC7A	-5.284643301	2.113728057	9.74E-62	1.19E-59	TUBB3	TUBB3	2.180502125	2.448195266	0.002128862	0.004792114	up	2.671852522
KLHDC7A	KLHDC7A	-5.284643301	2.113728057	9.74E-62	1.19E-59	down	61.01162381		TNFRSF11B	-5.242056436	3.203830561	1.05E-33	3.98E-32	MYO15A	MYO15A	2.180730674	3.313191112	0.002811472	0.006141365	up	2.551066224
TNFRSF11B	TNFRSF11B	-5.242056436	3.203830561	1.05E-33	3.98E-32	down	32.9798831		BDKRB2	-5.229783627	1.757422274	1.19E-72	2.30E-70	CLVS1	CLVS1	2.180918518	-0.492704879	0.000933003	0.002270547	up	3.030116895
BDKRB2	BDKRB2	-5.229783627	1.757422274	1.19E-72	2.30E-70	down	71.92456107		PCK1	-5.228281095	2.911544563	3.75E-20	6.30E-19	PLEKHG1	PLEKHG1	2.181059224	7.167299606	8.10E-07	3.47E-06	up	6.091467258
PCK1	PCK1	-5.228281095	2.911544563	3.75E-20	6.30E-19	down	19.42545422		TDGF1	-5.210691455	0.866955387	5.40E-18	7.71E-17	LRATD1	LRATD1	2.182898013	7.776675158	0.00030394	0.000820284	up	3.517211877
TDGF1	TDGF1	-5.210691455	0.866955387	5.40E-18	7.71E-17	down	17.26790942		SLC14A2	-5.187049557	2.205804505	2.59E-37	1.19E-35	PHLDA1	PHLDA1	2.184915386	8.596949195	1.89E-07	8.95E-07	up	6.724280471
SLC14A2	SLC14A2	-5.187049557	2.205804505	2.59E-37	1.19E-35	down	36.58616327		PRR15L	-5.172381241	1.380329763	6.35E-23	1.30E-21	CCDC77	CCDC77	2.186503806	4.832709889	7.07E-16	8.58E-15	up	15.150419
PRR15L	PRR15L	-5.172381241	1.380329763	6.35E-23	1.30E-21	down	22.19723125		S100A14	-5.168795537	0.90126657	6.74E-29	1.99E-27	DLG5	DLG5	2.187549791	6.327887735	3.14E-05	0.000102124	up	4.503648089
S100A14	S100A14	-5.168795537	0.90126657	6.74E-29	1.99E-27	down	28.17143666		HNF1B	-5.153232497	4.817118916	4.62E-19	7.13E-18	STEAP1	STEAP1	2.189282213	1.942680837	0.028776016	0.049005794	up	1.540969335
HNF1B	HNF1B	-5.153232497	4.817118916	4.62E-19	7.13E-18	down	18.335132		FAM131C	-5.149774662	0.978546477	3.39E-67	5.20E-65	H4C5	H4C5	2.189284878	-0.526686452	4.61E-09	2.78E-08	up	8.336600052
FAM131C	FAM131C	-5.149774662	0.978546477	3.39E-67	5.20E-65	down	66.47008517		PRRG4	-5.14965945	2.351084209	1.42E-48	1.08E-46	C3orf52	C3orf52	2.18977428	5.295155609	0.002025674	0.00458317	up	2.693430538
PRRG4	PRRG4	-5.14965945	2.351084209	1.42E-48	1.08E-46	down	47.84779187		EDN1	-5.125521565	2.130920528	2.26E-76	5.09E-74	MCM4	MCM4	2.190585518	7.595577485	2.79E-15	3.20E-14	up	14.55423254
EDN1	EDN1	-5.125521565	2.130920528	2.26E-76	5.09E-74	down	75.64512999		PDZK1	-5.12541157	2.295195255	3.85E-50	3.00E-48	STOX1	STOX1	2.190645396	4.872337972	9.37E-10	6.22E-09	up	9.028375851
PDZK1	PDZK1	-5.12541157	2.295195255	3.85E-50	3.00E-48	down	49.41460869		GATA3	-5.125064621	4.395835463	2.70E-36	1.19E-34	MIS18BP1	MIS18BP1	2.191005687	6.005723329	5.97E-17	7.86E-16	up	16.22388776
GATA3	GATA3	-5.125064621	4.395835463	2.70E-36	1.19E-34	down	35.56892403		TTC22	-5.113581437	0.887108769	9.01E-21	1.58E-19	RGS22	RGS22	2.192931715	1.060469358	0.00347062	0.007423736	up	2.459592881
TTC22	TTC22	-5.113581437	0.887108769	9.01E-21	1.58E-19	down	20.04504405		PRR15	-5.111923841	1.918654787	2.22E-30	7.15E-29	SEMA6A	SEMA6A	2.193349611	7.253056722	4.02E-08	2.11E-07	up	7.395694874
PRR15	PRR15	-5.111923841	1.918654787	2.22E-30	7.15E-29	down	29.65356078		NPY5R	-5.101124206	-1.357035456	1.70E-23	3.63E-22	CKAP5	CKAP5	2.194834864	8.307174073	4.10E-13	3.89E-12	up	12.38750045
NPY5R	NPY5R	-5.101124206	-1.357035456	1.70E-23	3.63E-22	down	22.76888818		FOSB	-5.100481532	4.948184596	8.83E-24	1.91E-22	CLEC18A	CLEC18A	2.195668702	2.034410311	0.026913855	0.046174601	up	1.570024095
FOSB	FOSB	-5.100481532	4.948184596	8.83E-24	1.91E-22	down	23.05425093		CEACAM1	-5.076896455	2.816407414	5.13E-76	1.14E-73	CATSPER4	CATSPER4	2.197845164	-2.575933392	0.010920482	0.020721399	up	1.961758209
CEACAM1	CEACAM1	-5.076896455	2.816407414	5.13E-76	1.14E-73	down	75.29000234		PLA2G4F	-5.075448394	1.530596586	2.02E-19	3.20E-18	PCDHA4	PCDHA4	2.199365111	2.092695983	8.20E-05	0.000247724	up	4.08612699
PLA2G4F	PLA2G4F	-5.075448394	1.530596586	2.02E-19	3.20E-18	down	18.69523356		AQP1	-5.051643179	5.722068251	2.09E-53	1.83E-51	CASKIN1	CASKIN1	2.199648563	2.530395997	5.29E-07	2.33E-06	up	6.276335159
AQP1	AQP1	-5.051643179	5.722068251	2.09E-53	1.83E-51	down	52.68048112		SLC16A5	-5.040973958	3.179509194	9.11E-70	1.53E-67	FLRT2	FLRT2	2.203962126	6.183227274	0.000198662	0.000556465	up	3.701884172
SLC16A5	SLC16A5	-5.040973958	3.179509194	9.11E-70	1.53E-67	down	69.04024702		OGDHL	-5.030077825	3.575018047	8.67E-59	9.31E-57	DEK	DEK	2.204057764	8.760945451	1.99E-17	2.73E-16	up	16.70156448
OGDHL	OGDHL	-5.030077825	3.575018047	8.67E-59	9.31E-57	down	58.06210511		KLK1	-5.023129539	1.201219023	1.04E-27	2.88E-26	ZNF474	ZNF474	2.207071967	-0.939066531	1.93E-05	6.53E-05	up	4.713917788
KLK1	KLK1	-5.023129539	1.201219023	1.04E-27	2.88E-26	down	26.98452049		IL11	-5.022101593	1.296781284	8.39E-65	1.17E-62	NEFH	NEFH	2.208320704	3.392491194	0.003000324	0.006509359	up	2.522831824
IL11	IL11	-5.022101593	1.296781284	8.39E-65	1.17E-62	down	64.07604871		CLNK	-5.007805699	-1.09496511	8.84E-60	1.01E-57	GOLGA6L9	GOLGA6L9	2.209131054	4.406705091	1.79E-09	1.15E-08	up	8.746565025
CLNK	CLNK	-5.007805699	-1.09496511	8.84E-60	1.01E-57	down	59.05372719		TRPV6	-4.960685728	1.606806675	1.82E-59	2.03E-57	RECQL4	RECQL4	2.21129882	4.751749421	9.00E-15	9.83E-14	up	14.04578352
TRPV6	TRPV6	-4.960685728	1.606806675	1.82E-59	2.03E-57	down	58.74020591		GJB1	-4.960410765	1.082395641	1.66E-20	2.86E-19	PRIM2	PRIM2	2.21421899	5.122453868	5.35E-18	7.65E-17	up	17.27191563
GJB1	GJB1	-4.960410765	1.082395641	1.66E-20	2.86E-19	down	19.77964981		NAT8	-4.950992559	-1.279964457	1.05E-58	1.12E-56	MIA	MIA	2.214268982	-1.595208698	0.033371371	0.055909563	up	1.476625945
NAT8	NAT8	-4.950992559	-1.279964457	1.05E-58	1.12E-56	down	57.97963821		CCDC198	-4.95030764	2.987228677	2.02E-14	2.14E-13	RNASE10	RNASE10	2.218911307	-1.880944043	0.04831532	0.077422412	up	1.315915138
CCDC198	CCDC198	-4.95030764	2.987228677	2.02E-14	2.14E-13	down	13.6954088		SLCO4C1	-4.942185161	2.05684161	1.83E-46	1.32E-44	PPFIA4	PPFIA4	2.219411943	2.389340873	8.17E-05	0.000246866	up	4.087872161
SLCO4C1	SLCO4C1	-4.942185161	2.05684161	1.83E-46	1.32E-44	down	45.73749794		HSD17B2	-4.94167888	0.804535951	7.47E-43	4.58E-41	BARD1	BARD1	2.220918864	5.28260023	5.02E-22	9.73E-21	up	21.29938469
HSD17B2	HSD17B2	-4.94167888	0.804535951	7.47E-43	4.58E-41	down	42.12664753		SH2D3A	-4.926684865	1.022139742	4.81E-59	5.26E-57	PPY	PPY	2.222445257	-1.266026594	0.048190471	0.077244968	up	1.317038829
SH2D3A	SH2D3A	-4.926684865	1.022139742	4.81E-59	5.26E-57	down	58.31829006		SLC16A7	-4.921961738	3.239469487	2.72E-44	1.74E-42	APC2	APC2	2.228859397	3.562442445	0.014763258	0.027125731	up	1.830817783
SLC16A7	SLC16A7	-4.921961738	3.239469487	2.72E-44	1.74E-42	down	43.56563249		KIF12	-4.918818763	3.826239548	2.39E-44	1.55E-42	CECR2	CECR2	2.229764733	5.255048237	6.11E-11	4.66E-10	up	10.21394076
KIF12	KIF12	-4.918818763	3.826239548	2.39E-44	1.55E-42	down	43.62075875		NAPSA	-4.911448854	1.344327056	2.19E-58	2.27E-56	HAUS6	HAUS6	2.23201166	5.987565989	1.56E-15	1.83E-14	up	14.80825631
NAPSA	NAPSA	-4.911448854	1.344327056	2.19E-58	2.27E-56	down	57.65868599		IRX1	-4.909867828	2.507433178	1.85E-11	1.49E-10	TMPO	TMPO	2.232278168	8.392314745	3.37E-16	4.19E-15	up	15.4721926
IRX1	IRX1	-4.909867828	2.507433178	1.85E-11	1.49E-10	down	10.73225986		SGK2	-4.909543774	2.211442577	5.38E-80	1.42E-77	PDXP	PDXP	2.234455572	2.539297266	6.29E-08	3.22E-07	up	7.201193045
SGK2	SGK2	-4.909543774	2.211442577	5.38E-80	1.42E-77	down	79.26947654		BLNK	-4.908246191	2.495270252	1.41E-53	1.25E-51	RFC3	RFC3	2.235858052	5.90860067	5.96E-15	6.65E-14	up	14.22443336
BLNK	BLNK	-4.908246191	2.495270252	1.41E-53	1.25E-51	down	52.85043835		CLIC6	-4.896578283	1.646850639	4.18E-21	7.55E-20	ASIP	ASIP	2.23632226	-0.150869327	0.007992475	0.015710305	up	2.097318705
CLIC6	CLIC6	-4.896578283	1.646850639	4.18E-21	7.55E-20	down	20.37846527		S100P	-4.894573855	-1.49076327	4.45E-57	4.45E-55	LINGO3	LINGO3	2.239669186	-0.640367203	0.014363007	0.026459764	up	1.842754614
S100P	S100P	-4.894573855	-1.49076327	4.45E-57	4.45E-55	down	56.35178486		BCL2L15	-4.889781447	-0.705316884	1.03E-107	6.28E-105	MARCKSL1	MARCKSL1	2.241075508	9.930275514	2.75E-16	3.44E-15	up	15.56139344
BCL2L15	BCL2L15	-4.889781447	-0.705316884	1.03E-107	6.28E-105	down	106.9861518		WNK4	-4.886051473	3.2971516	2.03E-82	5.75E-80	PRKDC	PRKDC	2.241992676	8.815385272	4.31E-11	3.35E-10	up	10.36517386
WNK4	WNK4	-4.886051473	3.2971516	2.03E-82	5.75E-80	down	81.69200992		HYAL1	-4.86696325	2.058739535	8.01E-123	6.26E-120	CORO6	CORO6	2.245529676	2.828990553	0.001322084	0.003118933	up	2.878740866
HYAL1	HYAL1	-4.86696325	2.058739535	8.01E-123	6.26E-120	down	122.0962677		CRB3	-4.861587391	1.144434256	2.44E-28	7.03E-27	MYH4	MYH4	2.246922029	-1.073905757	0.020957784	0.037059881	up	1.678654644
CRB3	CRB3	-4.861587391	1.144434256	2.44E-28	7.03E-27	down	27.61262143		MAOA	-4.838858856	3.259127515	9.71E-61	1.17E-58	PHF19	PHF19	2.247600161	6.288239239	3.26E-06	1.27E-05	up	5.487203783
MAOA	MAOA	-4.838858856	3.259127515	9.71E-61	1.17E-58	down	60.01274345		SERPINA5	-4.811384482	2.754090426	3.81E-28	1.09E-26	KCNAB3	KCNAB3	2.248753984	3.499038122	2.23E-07	1.05E-06	up	6.650823427
SERPINA5	SERPINA5	-4.811384482	2.754090426	3.81E-28	1.09E-26	down	27.41907326		SVOPL	-4.800962836	-1.913904042	1.10E-53	9.87E-52	TOPBP1	TOPBP1	2.248847308	6.565739224	1.03E-15	1.23E-14	up	14.98586893
SVOPL	SVOPL	-4.800962836	-1.913904042	1.10E-53	9.87E-52	down	52.95864225		NR4A1	-4.792485068	5.546305648	1.00E-47	7.41E-46	VANGL2	VANGL2	2.249702203	7.524213093	4.48E-09	2.72E-08	up	8.34841679
NR4A1	NR4A1	-4.792485068	5.546305648	1.00E-47	7.41E-46	down	46.99931113		TINAGL1	-4.780884947	4.345940143	2.96E-105	1.62E-102	CCDC33	CCDC33	2.250365855	-0.703968519	0.005582804	0.011386866	up	2.253147648
TINAGL1	TINAGL1	-4.780884947	4.345940143	2.96E-105	1.62E-102	down	104.5292884		MYO3B	-4.777846465	1.889574525	3.04E-29	9.17E-28	DHFR	DHFR	2.250822365	5.732095418	2.78E-12	2.45E-11	up	11.55542573
MYO3B	MYO3B	-4.777846465	1.889574525	3.04E-29	9.17E-28	down	28.51716623		PALM3	-4.765980881	1.956602233	7.83E-61	9.52E-59	ROR1	ROR1	2.253270452	4.896495338	0.000234349	0.000645737	up	3.630137465
PALM3	PALM3	-4.765980881	1.956602233	7.83E-61	9.52E-59	down	60.10624042		SLC9A2	-4.764478941	0.534885815	1.57E-58	1.65E-56	SYN2	SYN2	2.257596087	1.312175759	0.001181527	0.00281444	up	2.927556526
SLC9A2	SLC9A2	-4.764478941	0.534885815	1.57E-58	1.65E-56	down	57.80389835		TMPRSS13	-4.758260665	-0.540155263	1.63E-48	1.23E-46	HOXA1	HOXA1	2.260983319	2.798749341	1.60E-05	5.49E-05	up	4.796267288
TMPRSS13	TMPRSS13	-4.758260665	-0.540155263	1.63E-48	1.23E-46	down	47.78812997		PTGS1	-4.751272272	3.979521984	9.84E-34	3.76E-32	BRDT	BRDT	2.261077652	-2.140831071	0.000806457	0.001985842	up	3.093418731
PTGS1	PTGS1	-4.751272272	3.979521984	9.84E-34	3.76E-32	down	33.00695308		USP2	-4.749681779	3.520191158	4.79E-65	6.83E-63	PRR7	PRR7	2.263489803	3.647118026	6.59E-10	4.46E-09	up	9.181014566
USP2	USP2	-4.749681779	3.520191158	4.79E-65	6.83E-63	down	64.32005935		RORC	-4.749477511	0.770226479	5.15E-26	1.29E-24	CACNA1E	CACNA1E	2.263714631	2.025960116	0.013784444	0.02553879	up	1.860610748
RORC	RORC	-4.749477511	0.770226479	5.15E-26	1.29E-24	down	25.28816114		CA2	-4.741967225	4.081907398	8.33E-32	2.90E-30	PCDHA3	PCDHA3	2.264333076	1.710680906	0.0005812	0.001472462	up	3.235674551
CA2	CA2	-4.741967225	4.081907398	8.33E-32	2.90E-30	down	31.07941337		BCAS1	-4.741269405	-0.595189185	4.26E-31	1.43E-29	SINHCAF	SINHCAF	2.265565182	9.082903797	1.92E-08	1.05E-07	up	7.716846348
BCAS1	BCAS1	-4.741269405	-0.595189185	4.26E-31	1.43E-29	down	30.37013223		ELMO3	-4.732787952	1.880558367	4.31E-127	3.93E-124	GPR173	GPR173	2.26573125	4.963783214	3.25E-11	2.55E-10	up	10.48864157
ELMO3	ELMO3	-4.732787952	1.880558367	4.31E-127	3.93E-124	down	126.3658013		S100A3	-4.722912542	-1.713510459	2.98E-45	2.02E-43	PEG3	PEG3	2.265918115	6.788266489	4.96E-05	0.000155633	up	4.304608278
S100A3	S100A3	-4.722912542	-1.713510459	2.98E-45	2.02E-43	down	44.52604828		ATP6V1B1	-4.721167146	3.470388113	9.98E-90	3.28E-87	CCIN	CCIN	2.265966639	-0.372413541	0.015594092	0.028496017	up	1.807039896
ATP6V1B1	ATP6V1B1	-4.721167146	3.470388113	9.98E-90	3.28E-87	down	89.00077735		SMIM24	-4.717832689	2.824354712	8.26E-20	1.36E-18	PRKG1	PRKG1	2.271253901	5.200650559	0.000106621	0.000315671	up	3.972157305
SMIM24	SMIM24	-4.717832689	2.824354712	8.26E-20	1.36E-18	down	19.08297781		DEGS2	-4.71726181	2.189675302	2.26E-63	2.95E-61	ANKS1B	ANKS1B	2.271308235	2.945404119	2.30E-05	7.69E-05	up	4.637745322
DEGS2	DEGS2	-4.71726181	2.189675302	2.26E-63	2.95E-61	down	62.64521353		C19orf33	-4.708053792	0.409614944	4.43E-39	2.29E-37	NRP2	NRP2	2.271500037	6.293043114	1.81E-05	6.18E-05	up	4.741131726
C19orf33	C19orf33	-4.708053792	0.409614944	4.43E-39	2.29E-37	down	38.35391718		PLEK2	-4.688159394	0.159386273	4.17E-62	5.23E-60	AC073610.2	AC073610.2	2.272487119	-1.587459526	2.50E-05	8.30E-05	up	4.602117141
PLEK2	PLEK2	-4.688159394	0.159386273	4.17E-62	5.23E-60	down	61.3797883		MISP3	-4.662321323	1.843693262	1.45E-67	2.25E-65	GNAO1	GNAO1	2.272526226	3.975839799	0.002763974	0.006050961	up	2.55846612
MISP3	MISP3	-4.662321323	1.843693262	1.45E-67	2.25E-65	down	66.83836448		SFN	-4.651385668	-0.158659323	1.55E-32	5.63E-31	LPAR4	LPAR4	2.276143932	1.828388135	0.006486509	0.013022994	up	2.187988946
SFN	SFN	-4.651385668	-0.158659323	1.55E-32	5.63E-31	down	31.80867543		TMC4	-4.646185176	3.355330102	2.99E-60	3.51E-58	MMS22L	MMS22L	2.27790371	5.099182741	2.02E-18	2.98E-17	up	17.69449323
TMC4	TMC4	-4.646185176	3.355330102	2.99E-60	3.51E-58	down	59.52389726		DMGDH	-4.643900072	1.460950677	4.44E-71	8.02E-69	MMP17	MMP17	2.278128227	1.549309446	0.002274338	0.005086202	up	2.64314499
DMGDH	DMGDH	-4.643900072	1.460950677	4.44E-71	8.02E-69	down	70.35229539		ATP1B1	-4.637129897	7.457954723	9.13E-111	5.77E-108	PTGES3L	PTGES3L	2.280760284	1.654833591	0.000314612	0.000844935	up	3.502224713
ATP1B1	ATP1B1	-4.637129897	7.457954723	9.13E-111	5.77E-108	down	110.0393351		IL1RL2	-4.629023049	-1.439325458	5.13E-29	1.52E-27	NDST3	NDST3	2.281984802	3.758373643	0.017166673	0.030980024	up	1.765313856
IL1RL2	IL1RL2	-4.629023049	-1.439325458	5.13E-29	1.52E-27	down	28.2900562		CFB	-4.628116743	0.316758829	8.48E-62	1.05E-59	H4C6	H4C6	2.283618638	-2.702346758	0.005830291	0.011850425	up	2.234309774
CFB	CFB	-4.628116743	0.316758829	8.48E-62	1.05E-59	down	61.07159079		LRRC19	-4.621104134	1.242313311	2.78E-45	1.89E-43	STARD6	STARD6	2.283942407	-1.035847178	0.000141893	0.00040997	up	3.84804036
LRRC19	LRRC19	-4.621104134	1.242313311	2.78E-45	1.89E-43	down	44.55651898		MFAP3L	-4.619038245	3.394552371	5.23E-69	8.41E-67	MGAM2	MGAM2	2.286167079	1.190658458	0.024520098	0.042534494	up	1.610477791
MFAP3L	MFAP3L	-4.619038245	3.394552371	5.23E-69	8.41E-67	down	68.28185157		ILDR1	-4.615586175	2.076602736	4.11E-46	2.91E-44	TMEM59L	TMEM59L	2.286905088	4.546958506	0.000328059	0.000877443	up	3.484048082
ILDR1	ILDR1	-4.615586175	2.076602736	4.11E-46	2.91E-44	down	45.38604036		SLC6A20	-4.596155508	-0.353944826	4.16E-15	4.70E-14	CAMK2B	CAMK2B	2.287260151	2.524442628	5.65E-05	0.000176007	up	4.24786984
SLC6A20	SLC6A20	-4.596155508	-0.353944826	4.16E-15	4.70E-14	down	14.381338		TMEM139	-4.586409331	2.21763088	8.74E-57	8.59E-55	DSC1	DSC1	2.287428954	-0.953779711	0.020207885	0.035869051	up	1.694479131
TMEM139	TMEM139	-4.586409331	2.21763088	8.74E-57	8.59E-55	down	56.05864827		CXCL14	-4.583604267	5.558907097	9.90E-19	1.49E-17	GNAL	GNAL	2.289755616	4.799044051	4.83E-05	0.000151939	up	4.316037678
CXCL14	CXCL14	-4.583604267	5.558907097	9.90E-19	1.49E-17	down	18.00440869		RAB25	-4.574765311	3.159401867	2.34E-22	4.61E-21	CCNJ	CCNJ	2.292376404	5.241476024	5.58E-15	6.26E-14	up	14.25344662
RAB25	RAB25	-4.574765311	3.159401867	2.34E-22	4.61E-21	down	21.63138316		ALDH1A1	-4.572900557	4.964414422	5.05E-28	1.43E-26	PDGFC	PDGFC	2.292691503	7.288727437	1.65E-06	6.74E-06	up	5.783229934
ALDH1A1	ALDH1A1	-4.572900557	4.964414422	5.05E-28	1.43E-26	down	27.29685236		GAL3ST1	-4.568841175	2.395601987	8.59E-63	1.09E-60	MSH6	MSH6	2.293336391	7.382832487	1.05E-19	1.70E-18	up	18.97970727
GAL3ST1	GAL3ST1	-4.568841175	2.395601987	8.59E-63	1.09E-60	down	62.06623582		NUPR2	-4.562031825	0.175486304	4.51E-18	6.48E-17	SV2A	SV2A	2.293477617	4.93252802	1.72E-07	8.16E-07	up	6.765713445
NUPR2	NUPR2	-4.562031825	0.175486304	4.51E-18	6.48E-17	down	17.34593211		SLPI	-4.553327501	3.928791264	6.53E-17	8.57E-16	TIGD3	TIGD3	2.29429517	0.757151847	6.59E-06	2.44E-05	up	5.181193263
SLPI	SLPI	-4.553327501	3.928791264	6.53E-17	8.57E-16	down	16.1853135		ATP12A	-4.55143555	2.102042176	1.51E-15	1.78E-14	ZBTB39	ZBTB39	2.297135527	5.611407989	1.58E-12	1.42E-11	up	11.8008514
ATP12A	ATP12A	-4.55143555	2.102042176	1.51E-15	1.78E-14	down	14.82051456		AQP7	-4.547096013	0.548737946	4.70E-35	1.96E-33	PCDHA10	PCDHA10	2.297724311	3.059633723	0.00051804	0.00132823	up	3.28563698
AQP7	AQP7	-4.547096013	0.548737946	4.70E-35	1.96E-33	down	34.32745964		HSPB7	-4.546876888	2.250194832	1.29E-16	1.66E-15	MEIS3	MEIS3	2.298307491	5.179588307	0.002736973	0.00599905	up	2.562729479
HSPB7	HSPB7	-4.546876888	2.250194832	1.29E-16	1.66E-15	down	15.88879164		IL1R2	-4.545230791	0.039266343	5.01E-22	9.73E-21	IGFL4	IGFL4	2.299434988	-2.10161387	0.015008193	0.027526477	up	1.823671606
IL1R2	IL1R2	-4.545230791	0.039266343	5.01E-22	9.73E-21	down	21.30000007		ACSL1	-4.534635148	4.844202458	1.44E-102	7.17E-100	MAPK8IP2	MAPK8IP2	2.302353176	2.840191895	0.028316762	0.048308873	up	1.547956405
ACSL1	ACSL1	-4.534635148	4.844202458	1.44E-102	7.17E-100	down	101.8413407		GATA2	-4.531452912	3.161373997	1.28E-53	1.13E-51	YIPF7	YIPF7	2.302630224	-0.83996099	0.046154316	0.074373322	up	1.335787683
GATA2	GATA2	-4.531452912	3.161373997	1.28E-53	1.13E-51	down	52.89330666		CRYBG1	-4.522884287	2.697181379	7.40E-73	1.48E-70	H2AX	H2AX	2.303950767	7.576547134	1.11E-11	9.13E-11	up	10.95537661
CRYBG1	CRYBG1	-4.522884287	2.697181379	7.40E-73	1.48E-70	down	72.13100791		L1CAM	-4.508143496	4.820534348	1.10E-27	3.05E-26	HOMER2	HOMER2	2.304391501	5.907015238	1.00E-06	4.25E-06	up	5.998034076
L1CAM	L1CAM	-4.508143496	4.820534348	1.10E-27	3.05E-26	down	26.95854339		ACKR2	-4.50147936	0.798516603	7.29E-95	2.99E-92	HDAC9	HDAC9	2.30703044	4.69252295	0.001165608	0.002780961	up	2.933447322
ACKR2	ACKR2	-4.50147936	0.798516603	7.29E-95	2.99E-92	down	94.13705273		SPNS3	-4.494847351	-1.82867563	1.94E-49	1.50E-47	PEX5L	PEX5L	2.307263079	1.677528027	0.017197572	0.031018737	up	1.764532853
SPNS3	SPNS3	-4.494847351	-1.82867563	1.94E-49	1.50E-47	down	48.71300866		HOGA1	-4.49390137	1.718595234	1.58E-50	1.25E-48	PCSK5	PCSK5	2.315620446	5.576829792	6.27E-11	4.77E-10	up	10.20300594
HOGA1	HOGA1	-4.49390137	1.718595234	1.58E-50	1.25E-48	down	49.80206074		RBP4	-4.482827661	0.759381925	3.14E-19	4.90E-18	SRD5A2	SRD5A2	2.316794218	-1.282721413	0.0192035	0.034278988	up	1.716619621
RBP4	RBP4	-4.482827661	0.759381925	3.14E-19	4.90E-18	down	18.50359859		CLEC3B	-4.474662958	1.35802288	1.52E-37	7.02E-36	ZNF354C	ZNF354C	2.317322247	4.418501029	5.96E-15	6.65E-14	up	14.22482377
CLEC3B	CLEC3B	-4.474662958	1.35802288	1.52E-37	7.02E-36	down	36.81856545		FAM167B	-4.465944175	2.476470576	1.72E-129	1.66E-126	UBE2S	UBE2S	2.318397715	6.439389563	8.56E-17	1.11E-15	up	16.06759877
FAM167B	FAM167B	-4.465944175	2.476470576	1.72E-129	1.66E-126	down	128.7657299		FUT6	-4.456174792	-1.773737447	2.87E-56	2.74E-54	NLRP1	NLRP1	2.320172531	6.531042598	9.39E-11	7.02E-10	up	10.02750232
FUT6	FUT6	-4.456174792	-1.773737447	2.87E-56	2.74E-54	down	55.54263393		GALNT14	-4.455131268	3.434006846	1.22E-41	7.07E-40	TRABD2B	TRABD2B	2.321110491	7.581802886	4.69E-05	0.000147757	up	4.329241292
GALNT14	GALNT14	-4.455131268	3.434006846	1.22E-41	7.07E-40	down	40.9138778		GADD45B	-4.451511839	4.379532665	3.50E-40	1.90E-38	UTF1	UTF1	2.322330185	-0.954112898	0.037952748	0.062651611	up	1.420756771
GADD45B	GADD45B	-4.451511839	4.379532665	3.50E-40	1.90E-38	down	39.45532623		CXCL2	-4.448431827	0.047984796	3.14E-30	1.01E-28	RFLNA	RFLNA	2.322844204	3.254451065	0.000132945	0.000387048	up	3.876326965
CXCL2	CXCL2	-4.448431827	0.047984796	3.14E-30	1.01E-28	down	29.50270689		ASPA	-4.444224821	1.467879459	1.21E-35	5.28E-34	RAB9B	RAB9B	2.328523897	2.30853189	1.41E-14	1.52E-13	up	13.84946724
ASPA	ASPA	-4.444224821	1.467879459	1.21E-35	5.28E-34	down	34.91609928		HSPA2	-4.444115126	5.263290337	2.02E-43	1.27E-41	FOXO3B	FOXO3B	2.329942698	2.45459122	8.82E-05	0.000265082	up	4.054561659
HSPA2	HSPA2	-4.444115126	5.263290337	2.02E-43	1.27E-41	down	42.69421625		CFAP221	-4.443393747	1.820390841	6.84E-47	4.99E-45	POSTN	POSTN	2.331046336	7.462737045	0.004506247	0.009406529	up	2.346185003
CFAP221	CFAP221	-4.443393747	1.820390841	6.84E-47	4.99E-45	down	46.16474924		COL4A3	-4.438220018	2.902119533	9.39E-20	1.53E-18	FYN	FYN	2.333993196	7.308006599	1.16E-08	6.57E-08	up	7.936190116
COL4A3	COL4A3	-4.438220018	2.902119533	9.39E-20	1.53E-18	down	19.02730108		PTH2R	-4.438035367	-0.353508266	4.91E-15	5.53E-14	PPP1R3G	PPP1R3G	2.334610398	3.490210873	0.0001174	0.000345282	up	3.93033057
PTH2R	PTH2R	-4.438035367	-0.353508266	4.91E-15	5.53E-14	down	14.30871251		S100A6	-4.437596432	6.757891673	8.33E-57	8.29E-55	FABP5	FABP5	2.336179848	5.71288865	5.29E-07	2.33E-06	up	6.276437018
S100A6	S100A6	-4.437596432	6.757891673	8.33E-57	8.29E-55	down	56.07929641		FOXA3	-4.437402973	-0.082287571	1.21E-14	1.31E-13	CDK15	CDK15	2.340036538	1.416349727	5.15E-05	0.000161131	up	4.288204955
FOXA3	FOXA3	-4.437402973	-0.082287571	1.21E-14	1.31E-13	down	13.91838619		RIPOR3	-4.419103814	1.79227128	1.15E-38	5.76E-37	FAM217B	FAM217B	2.342647768	5.940364238	7.81E-15	8.57E-14	up	14.10743003
RIPOR3	RIPOR3	-4.419103814	1.79227128	1.15E-38	5.76E-37	down	37.93923544		IRF6	-4.415366186	2.691122792	1.98E-18	2.93E-17	DPF3	DPF3	2.34283219	2.455360053	4.86E-05	0.000152883	up	4.313096857
IRF6	IRF6	-4.415366186	2.691122792	1.98E-18	2.93E-17	down	17.70229846		LIF	-4.403065986	2.316464584	1.01E-41	5.90E-40	GPR83	GPR83	2.344454386	2.413462555	0.006984651	0.013920637	up	2.1558553
LIF	LIF	-4.403065986	2.316464584	1.01E-41	5.90E-40	down	40.99413902		CLDN23	-4.40275207	-0.035363193	5.06E-31	1.68E-29	SYT1	SYT1	2.345051986	5.90592834	6.31E-05	0.000194597	up	4.200275221
CLDN23	CLDN23	-4.40275207	-0.035363193	5.06E-31	1.68E-29	down	30.29545861		TMEM52B	-4.387051402	2.261928	6.06E-11	4.63E-10	HCN4	HCN4	2.345956421	2.243470606	0.002983106	0.006477996	up	2.525331351
TMEM52B	TMEM52B	-4.387051402	2.261928	6.06E-11	4.63E-10	down	10.21728287		NUAK2	-4.371260643	4.496510458	3.01E-70	5.19E-68	EFS	EFS	2.347772846	6.671760739	8.95E-14	8.99E-13	up	13.04832535
NUAK2	NUAK2	-4.371260643	4.496510458	3.01E-70	5.19E-68	down	69.52205851		ADGRF1	-4.368406872	3.997466736	5.48E-21	9.81E-20	TAF5	TAF5	2.351290802	4.388909017	6.61E-20	1.09E-18	up	19.17970178
ADGRF1	ADGRF1	-4.368406872	3.997466736	5.48E-21	9.81E-20	down	20.26098628		TEK	-4.362801552	3.237260298	5.19E-52	4.28E-50	MB21D2	MB21D2	2.351626057	4.606594474	1.27E-14	1.38E-13	up	13.89648123
TEK	TEK	-4.362801552	3.237260298	5.19E-52	4.28E-50	down	51.28456716		PROSER2	-4.358935866	2.374737081	1.50E-38	7.47E-37	ALOX15B	ALOX15B	2.353906605	-1.522617599	0.005705521	0.011618399	up	2.24370471
PROSER2	PROSER2	-4.358935866	2.374737081	1.50E-38	7.47E-37	down	37.82453145		HAO2	-4.356521346	-2.155705794	4.00E-34	1.57E-32	EFCAB8	EFCAB8	2.354749848	-0.759707294	0.010925998	0.020729471	up	1.961538878
HAO2	HAO2	-4.356521346	-2.155705794	4.00E-34	1.57E-32	down	33.39760944		PLAU	-4.346131135	4.561933444	7.45E-56	7.03E-54	LIN9	LIN9	2.356082712	4.846876739	7.46E-17	9.74E-16	up	16.12739656
PLAU	PLAU	-4.346131135	4.561933444	7.45E-56	7.03E-54	down	55.12806857		PLA1A	-4.33334011	0.413761862	7.17E-24	1.56E-22	TTC6	TTC6	2.356982224	-0.811672032	0.033093665	0.055514989	up	1.480255132
PLA1A	PLA1A	-4.33334011	0.413761862	7.17E-24	1.56E-22	down	23.1447589		TNFSF10	-4.329854622	4.639783276	6.60E-41	3.71E-39	OTOF	OTOF	2.358832704	-1.199108417	0.016515977	0.02996384	up	1.782095742
TNFSF10	TNFSF10	-4.329854622	4.639783276	6.60E-41	3.71E-39	down	40.18058906		POF1B	-4.324941264	-1.918064763	8.99E-35	3.68E-33	TUBB	TUBB	2.359647928	11.36614641	4.65E-25	1.09E-23	up	24.33259969
POF1B	POF1B	-4.324941264	-1.918064763	8.99E-35	3.68E-33	down	34.04616387		HSD11B2	-4.324689655	7.225128733	6.26E-89	1.97E-86	ZNF738	ZNF738	2.361602717	6.148413031	1.07E-09	7.04E-09	up	8.971504544
HSD11B2	HSD11B2	-4.324689655	7.225128733	6.26E-89	1.97E-86	down	88.20372606		MELTF	-4.313155266	2.568846464	1.30E-76	2.96E-74	MEIS2	MEIS2	2.361784097	7.449578798	0.000774196	0.00191473	up	3.111149016
MELTF	MELTF	-4.313155266	2.568846464	1.30E-76	2.96E-74	down	75.88601152		LCN12	-4.309477318	1.492628666	3.19E-38	1.53E-36	GAL3ST4	GAL3ST4	2.36379654	3.644140829	4.67E-11	3.61E-10	up	10.33027973
LCN12	LCN12	-4.309477318	1.492628666	3.19E-38	1.53E-36	down	37.49635395		FBXO2	-4.282960719	2.18588163	1.01E-27	2.81E-26	CDK8	CDK8	2.365865265	6.074273751	6.10E-12	5.20E-11	up	11.2147992
FBXO2	FBXO2	-4.282960719	2.18588163	1.01E-27	2.81E-26	down	26.99582444		SLC4A11	-4.281939891	2.693700211	1.86E-52	1.56E-50	NBAS	NBAS	2.368600681	7.604377958	1.21E-10	8.95E-10	up	9.917261128
SLC4A11	SLC4A11	-4.281939891	2.693700211	1.86E-52	1.56E-50	down	51.730796		CCNI2	-4.281012093	-0.219650344	1.40E-24	3.18E-23	PLCH1	PLCH1	2.375882866	4.787510509	6.44E-05	0.000198481	up	4.190848391
CCNI2	CCNI2	-4.281012093	-0.219650344	1.40E-24	3.18E-23	down	23.85237395		FXYD3	-4.277737061	0.841540508	9.74E-38	4.54E-36	NOTCH2	NOTCH2	2.380463285	9.119872972	1.12E-06	4.71E-06	up	5.950677648
FXYD3	FXYD3	-4.277737061	0.841540508	9.74E-38	4.54E-36	down	37.01142044		RILP	-4.273232775	0.974878823	6.56E-59	7.14E-57	TONSL	TONSL	2.380545952	5.631974846	1.66E-13	1.63E-12	up	12.78066882
RILP	RILP	-4.273232775	0.974878823	6.56E-59	7.14E-57	down	58.1828115		C9orf24	-4.268505542	-1.016274606	5.64E-32	1.98E-30	TNFSF11	TNFSF11	2.383130833	-1.786945546	0.014875067	0.027309772	up	1.827541065
C9orf24	C9orf24	-4.268505542	-1.016274606	5.64E-32	1.98E-30	down	31.24878331		TJP3	-4.263373321	1.693633891	2.05E-22	4.05E-21	SDS	SDS	2.383467306	1.729875814	0.000258549	0.000706061	up	3.587456727
TJP3	TJP3	-4.263373321	1.693633891	2.05E-22	4.05E-21	down	21.68881667		CCNP	-4.261040555	0.408422166	2.44E-20	4.15E-19	GPC6	GPC6	2.384331069	6.168514471	6.14E-06	2.29E-05	up	5.212001117
CCNP	CCNP	-4.261040555	0.408422166	2.44E-20	4.15E-19	down	19.61229426		RNF128	-4.248239352	1.680714947	1.10E-15	1.31E-14	ZNF280B	ZNF280B	2.386591753	3.992497142	1.38E-17	1.92E-16	up	16.86037217
RNF128	RNF128	-4.248239352	1.680714947	1.10E-15	1.31E-14	down	14.95952373		RASAL1	-4.244918194	2.449151	6.96E-24	1.52E-22	CRYGN	CRYGN	2.386680381	1.236380744	0.012582916	0.023565336	up	1.900218696
RASAL1	RASAL1	-4.244918194	2.449151	6.96E-24	1.52E-22	down	23.15761005		KCNQ1	-4.241502949	3.567775871	1.36E-84	3.99E-82	PABPC5	PABPC5	2.389587217	2.956588351	0.002774775	0.006069751	up	2.556772252
KCNQ1	KCNQ1	-4.241502949	3.567775871	1.36E-84	3.99E-82	down	83.86576378		ITGB4	-4.22370109	3.24232575	4.69E-43	2.92E-41	LECT2	LECT2	2.390033043	-1.182856001	8.69E-05	0.000261313	up	4.06101949
ITGB4	ITGB4	-4.22370109	3.24232575	4.69E-43	2.92E-41	down	42.32854366		KCNJ13	-4.215912826	0.243170981	5.92E-33	2.18E-31	CENPN	CENPN	2.392577048	4.347966456	1.40E-09	9.08E-09	up	8.855102883
KCNJ13	KCNJ13	-4.215912826	0.243170981	5.92E-33	2.18E-31	down	32.22771615		ZPLD1	-4.21483238	-0.194703731	4.51E-14	4.68E-13	CFAP20DC	CFAP20DC	2.392595822	3.195366683	7.11E-12	6.01E-11	up	11.14815549
ZPLD1	ZPLD1	-4.21483238	-0.194703731	4.51E-14	4.68E-13	down	13.34624792		SLC49A3	-4.212636247	0.621355495	3.93E-65	5.66E-63	STMND1	STMND1	2.393498745	-1.210538384	0.000388346	0.001025656	up	3.410781158
SLC49A3	SLC49A3	-4.212636247	0.621355495	3.93E-65	5.66E-63	down	64.40535304		SLC43A2	-4.208731307	4.563336761	2.29E-64	3.08E-62	PLAAT1	PLAAT1	2.394341027	2.249845721	3.11E-07	1.42E-06	up	6.507415424
SLC43A2	SLC43A2	-4.208731307	4.563336761	2.29E-64	3.08E-62	down	63.6400206		CBLC	-4.204889926	0.863638613	9.45E-19	1.43E-17	MFAP2	MFAP2	2.398808582	7.112947689	1.27E-10	9.39E-10	up	9.895075753
CBLC	CBLC	-4.204889926	0.863638613	9.45E-19	1.43E-17	down	18.02470237		PLCXD2	-4.203805025	0.391981903	6.19E-42	3.65E-40	MSH2	MSH2	2.399612872	6.856351318	8.14E-17	1.06E-15	up	16.08925443
PLCXD2	PLCXD2	-4.203805025	0.391981903	6.19E-42	3.65E-40	down	41.20845964		CA12	-4.203481051	6.235506543	1.67E-60	2.01E-58	NEMP1	NEMP1	2.402513893	6.092994616	3.64E-18	5.27E-17	up	17.4392403
CA12	CA12	-4.203481051	6.235506543	1.67E-60	2.01E-58	down	59.77630003		ALDH1L1	-4.188373684	1.089851687	8.03E-27	2.13E-25	EPB41	EPB41	2.402894692	7.059923253	1.45E-06	5.98E-06	up	5.839953853
ALDH1L1	ALDH1L1	-4.188373684	1.089851687	8.03E-27	2.13E-25	down	26.09521816		CTSH	-4.187340733	5.027357529	1.93E-104	9.88E-102	TRIL	TRIL	2.405643785	7.951775037	1.17E-06	4.92E-06	up	5.930362762
CTSH	CTSH	-4.187340733	5.027357529	1.93E-104	9.88E-102	down	103.715336		FRK	-4.181462829	2.808456407	3.89E-64	5.19E-62	GCSAM	GCSAM	2.408943794	2.67050435	0.000464764	0.001204234	up	3.332767732
FRK	FRK	-4.181462829	2.808456407	3.89E-64	5.19E-62	down	63.41051262		SPX	-4.180150613	2.701108534	1.32E-14	1.43E-13	GPR137C	GPR137C	2.409538444	4.057973431	2.39E-08	1.29E-07	up	7.6219736
SPX	SPX	-4.180150613	2.701108534	1.32E-14	1.43E-13	down	13.87875291		PLEKHH2	-4.170333112	3.691372539	6.35E-65	8.91E-63	ZCCHC18	ZCCHC18	2.409727955	1.937596662	7.70E-13	7.17E-12	up	12.11357257
PLEKHH2	PLEKHH2	-4.170333112	3.691372539	6.35E-65	8.91E-63	down	64.19746955		POU2F3	-4.164098051	-0.482901101	2.36E-33	8.87E-32	FAM240C	FAM240C	2.411113988	0.296882368	0.00136205	0.003204928	up	2.865806859
POU2F3	POU2F3	-4.164098051	-0.482901101	2.36E-33	8.87E-32	down	32.62700007		GRAMD2A	-4.130883567	0.537218703	2.53E-44	1.63E-42	ATAD5	ATAD5	2.412058895	4.732935986	7.67E-18	1.09E-16	up	17.11499225
GRAMD2A	GRAMD2A	-4.130883567	0.537218703	2.53E-44	1.63E-42	down	43.59639803		POU5F1	-4.12561472	-0.076697318	2.74E-81	7.64E-79	ZNF850	ZNF850	2.412649323	4.644065998	3.12E-07	1.43E-06	up	6.50638139
POU5F1	POU5F1	-4.12561472	-0.076697318	2.74E-81	7.64E-79	down	80.561567		RASGEF1A	-4.122243888	-0.579798986	5.46E-19	8.37E-18	RAB39B	RAB39B	2.417968633	2.958167936	2.94E-08	1.57E-07	up	7.531046823
RASGEF1A	RASGEF1A	-4.122243888	-0.579798986	5.46E-19	8.37E-18	down	18.26304352		SERPINF2	-4.118558096	1.547442819	4.37E-18	6.29E-17	HOXA6	HOXA6	2.418099996	4.480526028	0.000135639	0.000393982	up	3.86761511
SERPINF2	SERPINF2	-4.118558096	1.547442819	4.37E-18	6.29E-17	down	17.35925166		LY75	-4.118452231	0.944981258	7.21E-42	4.24E-40	ADAMDEC1	ADAMDEC1	2.419159186	-1.355258795	0.015291699	0.027999533	up	1.815544269
LY75	LY75	-4.118452231	0.944981258	7.21E-42	4.24E-40	down	41.1419277		LRRK2	-4.109050901	3.020282202	1.04E-31	3.59E-30	DLX4	DLX4	2.420893616	1.294183646	0.001980224	0.004497073	up	2.703285618
LRRK2	LRRK2	-4.109050901	3.020282202	1.04E-31	3.59E-30	down	30.98225213		GSTM5	-4.104522151	0.52765333	1.37E-14	1.47E-13	ZNF750	ZNF750	2.421902168	2.447066323	0.022307707	0.039139215	up	1.651545059
GSTM5	GSTM5	-4.104522151	0.52765333	1.37E-14	1.47E-13	down	13.86397703		C4orf19	-4.102638148	1.047930328	5.68E-39	2.92E-37	ZNF703	ZNF703	2.422099483	8.236627829	9.40E-09	5.41E-08	up	8.026792159
C4orf19	C4orf19	-4.102638148	1.047930328	5.68E-39	2.92E-37	down	38.24538467		ACY3	-4.099097987	-1.57440691	4.05E-18	5.85E-17	SNCAIP	SNCAIP	2.423661772	5.621343714	8.32E-05	0.000251071	up	4.079671928
ACY3	ACY3	-4.099097987	-1.57440691	4.05E-18	5.85E-17	down	17.39254054		LMTK3	-4.098634867	1.810831692	4.63E-25	1.09E-23	HELLS	HELLS	2.424934997	6.660820709	1.79E-16	2.27E-15	up	15.74758701
LMTK3	LMTK3	-4.098634867	1.810831692	4.63E-25	1.09E-23	down	24.33395254		WNT10A	-4.091518898	0.897624765	1.68E-15	1.97E-14	NSD2	NSD2	2.426422462	7.728155489	8.07E-11	6.09E-10	up	10.09309718
WNT10A	WNT10A	-4.091518898	0.897624765	1.68E-15	1.97E-14	down	14.77441544		ANXA9	-4.090931308	2.38062331	5.91E-125	4.85E-122	PCDHB8	PCDHB8	2.426713028	1.988999722	0.025405179	0.043916691	up	1.595077747
ANXA9	ANXA9	-4.090931308	2.38062331	5.91E-125	4.85E-122	down	124.228391		CRYAB	-4.090047049	5.670933954	1.84E-12	1.64E-11	PCDH10	PCDH10	2.426794091	2.214856932	0.021585239	0.038046475	up	1.665843138
CRYAB	CRYAB	-4.090047049	5.670933954	1.84E-12	1.64E-11	down	11.73536087		NR4A3	-4.086622729	2.420279137	3.07E-25	7.28E-24	PXDN	PXDN	2.429657243	8.537843097	6.05E-14	6.20E-13	up	13.21804904
NR4A3	NR4A3	-4.086622729	2.420279137	3.07E-25	7.28E-24	down	24.51304029		KIFC3	-4.086285673	4.083742879	6.93E-100	3.25E-97	FOXD4	FOXD4	2.431070515	1.436108137	0.023980749	0.041726757	up	1.620137264
KIFC3	KIFC3	-4.086285673	4.083742879	6.93E-100	3.25E-97	down	99.1595476		TMEM125	-4.085688445	1.463749968	3.06E-17	4.14E-16	TUBB4A	TUBB4A	2.432753452	5.904347084	0.001919614	0.004375162	up	2.716786196
TMEM125	TMEM125	-4.085688445	1.463749968	3.06E-17	4.14E-16	down	16.51481065		HNF1A	-4.076743247	-0.788496308	7.10E-19	1.08E-17	SPDL1	SPDL1	2.433301417	5.600732852	5.94E-22	1.14E-20	up	21.2265474
HNF1A	HNF1A	-4.076743247	-0.788496308	7.10E-19	1.08E-17	down	18.14875057		C1orf210	-4.074174721	1.729899653	1.29E-14	1.39E-13	POLE2	POLE2	2.43917678	4.150233442	1.18E-11	9.69E-11	up	10.927781
C1orf210	C1orf210	-4.074174721	1.729899653	1.29E-14	1.39E-13	down	13.89081152		PFKFB3	-4.070763959	6.020481625	1.80E-72	3.44E-70	DCLK1	DCLK1	2.439220097	4.793446887	0.000382323	0.001010399	up	3.41756957
PFKFB3	PFKFB3	-4.070763959	6.020481625	1.80E-72	3.44E-70	down	71.74459703		GRB14	-4.070378174	2.347141379	1.37E-11	1.11E-10	SALL2	SALL2	2.442197225	7.336482411	4.32E-10	2.99E-09	up	9.364671668
GRB14	GRB14	-4.070378174	2.347141379	1.37E-11	1.11E-10	down	10.86478493		CX3CL1	-4.068629804	4.346233848	9.18E-53	7.81E-51	SRSF12	SRSF12	2.443596939	4.261794712	8.36E-19	1.27E-17	up	18.07800292
CX3CL1	CX3CL1	-4.068629804	4.346233848	9.18E-53	7.81E-51	down	52.03697038		FAM83F	-4.059196651	0.64403078	6.13E-31	2.02E-29	CACNG5	CACNG5	2.443960252	-0.70166878	0.036345897	0.060314423	up	1.439544611
FAM83F	FAM83F	-4.059196651	0.64403078	6.13E-31	2.02E-29	down	30.21263428		GPX2	-4.049197455	-0.730939222	1.00E-69	1.66E-67	H2AC20	H2AC20	2.445708323	1.893834171	1.71E-05	5.86E-05	up	4.765898636
GPX2	GPX2	-4.049197455	-0.730939222	1.00E-69	1.66E-67	down	68.99948225		FAM83B	-4.045469824	-0.518304143	4.14E-09	2.53E-08	REN	REN	2.450362571	4.460269573	0.041641387	0.06791443	up	1.38047481
FAM83B	FAM83B	-4.045469824	-0.518304143	4.14E-09	2.53E-08	down	8.383141039		ALDH8A1	-4.04146426	-0.03022378	2.11E-37	9.74E-36	POLE	POLE	2.451516825	6.745863248	8.42E-12	7.06E-11	up	11.07489166
ALDH8A1	ALDH8A1	-4.04146426	-0.03022378	2.11E-37	9.74E-36	down	36.67540259		EGR2	-4.034651712	3.082384608	1.99E-23	4.22E-22	FNDC1	FNDC1	2.451901153	5.313820037	0.002764733	0.00605101	up	2.558346764
EGR2	EGR2	-4.034651712	3.082384608	1.99E-23	4.22E-22	down	22.70220477		ZC3H12A	-4.028250841	1.32634334	3.31E-50	2.60E-48	GLI2	GLI2	2.452342362	5.30563319	0.000102526	0.000304647	up	3.989165321
ZC3H12A	ZC3H12A	-4.028250841	1.32634334	3.31E-50	2.60E-48	down	49.48014934		SPR	-4.023758024	2.043333526	8.82E-33	3.22E-31	RCVRN	RCVRN	2.454823506	-0.988259715	0.003641001	0.007754841	up	2.438779215
SPR	SPR	-4.023758024	2.043333526	8.82E-33	3.22E-31	down	32.05438363		COL4A4	-4.022075085	3.491900888	1.58E-17	2.19E-16	GDF6	GDF6	2.456029543	0.0148461	0.010144224	0.019396427	up	1.993781187
COL4A4	COL4A4	-4.022075085	3.491900888	1.58E-17	2.19E-16	down	16.80081388		HPN	-4.018999955	3.61083352	1.68E-20	2.90E-19	IP6K3	IP6K3	2.456153532	2.087654525	0.004664538	0.009703202	up	2.331191394
HPN	HPN	-4.018999955	3.61083352	1.68E-20	2.90E-19	down	19.77383139		SOD3	-4.01882275	5.093642162	3.30E-18	4.81E-17	CENPO	CENPO	2.456914517	4.783866256	4.24E-17	5.66E-16	up	16.37219567
SOD3	SOD3	-4.01882275	5.093642162	3.30E-18	4.81E-17	down	17.48090126		PPARGC1A	-4.015795411	3.949987981	3.06E-17	4.14E-16	RHOU	RHOU	2.458447028	7.066305473	1.27E-05	4.44E-05	up	4.897896429
PPARGC1A	PPARGC1A	-4.015795411	3.949987981	3.06E-17	4.14E-16	down	16.51415337		UNC5CL	-4.005514806	1.81717236	2.50E-68	3.95E-66	CDCA4	CDCA4	2.458738872	5.950586903	6.42E-17	8.44E-16	up	16.19227988
UNC5CL	UNC5CL	-4.005514806	1.81717236	2.50E-68	3.95E-66	down	67.60174025		TMEM176B	-3.996471057	4.67224462	2.70E-41	1.54E-39	SH2D4B	SH2D4B	2.459242669	0.465173769	0.004284001	0.008998265	up	2.368150461
TMEM176B	TMEM176B	-3.996471057	4.67224462	2.70E-41	1.54E-39	down	40.56894004		MT1E	-3.991553311	2.900570526	1.25E-20	2.17E-19	RHBDL3	RHBDL3	2.463177867	1.371139656	0.002535706	0.005605047	up	2.59590113
MT1E	MT1E	-3.991553311	2.900570526	1.25E-20	2.17E-19	down	19.90401415		PIK3C2G	-3.989146113	0.978125653	4.44E-11	3.44E-10	FST	FST	2.464129389	4.60840399	0.006906534	0.013783682	up	2.160739839
PIK3C2G	PIK3C2G	-3.989146113	0.978125653	4.44E-11	3.44E-10	down	10.35282954		PIEZO1	-3.982012931	4.054298924	8.26E-51	6.58E-49	NCAPG2	NCAPG2	2.466492659	5.421357132	3.84E-16	4.75E-15	up	15.41536298
PIEZO1	PIEZO1	-3.982012931	4.054298924	8.26E-51	6.58E-49	down	50.08303658		PPP1R36	-3.973839256	-0.576762011	6.71E-70	1.14E-67	TUBA1A	TUBA1A	2.468631722	10.1694781	5.19E-11	4.00E-10	up	10.28510062
PPP1R36	PPP1R36	-3.973839256	-0.576762011	6.71E-70	1.14E-67	down	69.17328485		IRF5	-3.965835976	1.952124821	7.89E-44	5.02E-42	MXD3	MXD3	2.471312997	4.291257218	1.29E-18	1.92E-17	up	17.88955543
IRF5	IRF5	-3.965835976	1.952124821	7.89E-44	5.02E-42	down	43.1030048		S100A4	-3.963476647	3.753489344	2.49E-32	8.90E-31	CRISPLD1	CRISPLD1	2.472051045	5.131044475	2.52E-06	1.00E-05	up	5.598108246
S100A4	S100A4	-3.963476647	3.753489344	2.49E-32	8.90E-31	down	31.6038572		RCAN1	-3.962167699	4.854926238	3.97E-126	3.43E-123	INCENP	INCENP	2.472090099	4.952390239	7.45E-09	4.36E-08	up	8.127673282
RCAN1	RCAN1	-3.962167699	4.854926238	3.97E-126	3.43E-123	down	125.4012944		BSPRY	-3.949119368	1.358299553	3.82E-17	5.12E-16	ENHO	ENHO	2.472107843	2.220777272	1.18E-05	4.17E-05	up	4.928467247
BSPRY	BSPRY	-3.949119368	1.358299553	3.82E-17	5.12E-16	down	16.41842367		IL17RE	-3.945561493	0.151500964	5.17E-66	7.71E-64	P2RX5	P2RX5	2.47274167	0.322171922	0.005474622	0.011202401	up	2.261645879
IL17RE	IL17RE	-3.945561493	0.151500964	5.17E-66	7.71E-64	down	65.28674977		FCGBP	-3.943070637	3.748689169	6.54E-25	1.53E-23	PCDHB6	PCDHB6	2.473274996	4.087339867	7.65E-05	0.000232129	up	4.116528534
FCGBP	FCGBP	-3.943070637	3.748689169	6.54E-25	1.53E-23	down	24.18429085		FOS	-3.942196736	6.464108934	2.00E-19	3.17E-18	HAMP	HAMP	2.473861021	0.740035113	0.005823048	0.011840101	up	2.234849643
FOS	FOS	-3.942196736	6.464108934	2.00E-19	3.17E-18	down	18.69934902		CRHBP	-3.940563542	0.596096268	8.80E-20	1.44E-18	PDE7A	PDE7A	2.474437434	6.304940738	7.97E-21	1.41E-19	up	20.09846921
CRHBP	CRHBP	-3.940563542	0.596096268	8.80E-20	1.44E-18	down	19.05572822		KLHDC7B	-3.938639676	-0.364880976	3.80E-26	9.62E-25	MCM6	MCM6	2.476486317	6.956916897	2.54E-25	6.06E-24	up	24.59508792
KLHDC7B	KLHDC7B	-3.938639676	-0.364880976	3.80E-26	9.62E-25	down	25.42003049		THRB	-3.936535754	2.542124431	3.14E-22	6.16E-21	MUSK	MUSK	2.478707941	-0.472828838	0.046975238	0.075466531	up	1.328131012
THRB	THRB	-3.936535754	2.542124431	3.14E-22	6.16E-21	down	21.50334039		PLLP	-3.935613568	3.502231871	1.20E-82	3.45E-80	HOXC4	HOXC4	2.480066784	6.597647205	0.000116658	0.000343281	up	3.933087054
PLLP	PLLP	-3.935613568	3.502231871	1.20E-82	3.45E-80	down	81.92121621		ACSS1	-3.927133704	3.353326362	7.29E-39	3.71E-37	KCTD19	KCTD19	2.483671519	0.374413443	1.45E-06	5.99E-06	up	5.839341722
ACSS1	ACSS1	-3.927133704	3.353326362	7.29E-39	3.71E-37	down	38.13700034		RASGRP1	-3.925507779	2.607029464	1.62E-30	5.26E-29	MED12L	MED12L	2.486533881	1.445461381	0.006446567	0.012952305	up	2.190671513
RASGRP1	RASGRP1	-3.925507779	2.607029464	1.62E-30	5.26E-29	down	29.78992611		MAP3K15	-3.922713319	0.246828781	1.61E-65	2.34E-63	ARL5B	ARL5B	2.486553846	7.653540565	9.62E-17	1.25E-15	up	16.01700156
MAP3K15	MAP3K15	-3.922713319	0.246828781	1.61E-65	2.34E-63	down	64.79316362		IER3	-3.91754443	4.79458152	8.46E-57	8.37E-55	ADGRB1	ADGRB1	2.486888723	4.242610335	0.001983827	0.004504009	up	2.702496188
IER3	IER3	-3.91754443	4.79458152	8.46E-57	8.37E-55	down	56.0725683		SLC5A12	-3.907602158	2.224576616	2.70E-13	2.61E-12	CENPJ	CENPJ	2.488594786	4.985540384	4.59E-20	7.64E-19	up	19.3385118
SLC5A12	SLC5A12	-3.907602158	2.224576616	2.70E-13	2.61E-12	down	12.56886349		MAOB	-3.906052099	2.754110865	2.05E-26	5.30E-25	PPEF1	PPEF1	2.492170275	-0.344870699	0.000362605	0.000962472	up	3.440565829
MAOB	MAOB	-3.906052099	2.754110865	2.05E-26	5.30E-25	down	25.68799779		PRRG2	-3.902368564	1.041248477	3.52E-42	2.11E-40	KIF20B	KIF20B	2.49379659	5.845714106	3.77E-21	6.82E-20	up	20.42392444
PRRG2	PRRG2	-3.902368564	1.041248477	3.52E-42	2.11E-40	down	41.45342187		LURAP1	-3.899105354	0.187276143	8.44E-73	1.67E-70	MANSC4	MANSC4	2.49434483	-1.750455251	0.007704962	0.01520457	up	2.113229484
LURAP1	LURAP1	-3.899105354	0.187276143	8.44E-73	1.67E-70	down	72.07355903		PPP1R1A	-3.894715507	4.530526908	1.51E-37	7.00E-36	TENM2	TENM2	2.495455728	2.725792781	0.020645299	0.036566391	up	1.685178817
PPP1R1A	PPP1R1A	-3.894715507	4.530526908	1.51E-37	7.00E-36	down	36.82088448		ABCB1	-3.888843369	2.997513986	2.30E-11	1.84E-10	MATN4	MATN4	2.49678946	0.217029012	0.001283285	0.003033068	up	2.891676844
ABCB1	ABCB1	-3.888843369	2.997513986	2.30E-11	1.84E-10	down	10.63860381		TMEM45B	-3.882638202	2.369648168	7.40E-54	6.67E-52	SEZ6	SEZ6	2.497553218	0.411242876	0.049131141	0.078637607	up	1.308643154
TMEM45B	TMEM45B	-3.882638202	2.369648168	7.40E-54	6.67E-52	down	53.13092362		NR4A2	-3.873530853	2.322263439	4.77E-27	1.28E-25	PCDHGA5	PCDHGA5	2.498369311	2.652701101	0.034949333	0.058279654	up	1.456561113
NR4A2	NR4A2	-3.873530853	2.322263439	4.77E-27	1.28E-25	down	26.32180405		TMEM171	-3.871221653	1.830761963	9.08E-25	2.09E-23	TBX10	TBX10	2.501382614	-2.190680735	0.026532017	0.045630954	up	1.576229737
TMEM171	TMEM171	-3.871221653	1.830761963	9.08E-25	2.09E-23	down	24.04211825		ABO	-3.871175294	4.006242406	2.91E-25	6.91E-24	MDFI	MDFI	2.501706764	4.71749177	3.05E-05	9.96E-05	up	4.515593331
ABO	ABO	-3.871175294	4.006242406	2.91E-25	6.91E-24	down	24.53614572		B3GNT8	-3.859521165	0.992027985	3.13E-46	2.22E-44	CHSY3	CHSY3	2.503963771	2.596132462	4.03E-06	1.55E-05	up	5.39480779
B3GNT8	B3GNT8	-3.859521165	0.992027985	3.13E-46	2.22E-44	down	45.50497581		NDRG1	-3.851929863	6.033864671	1.80E-69	2.95E-67	SLF1	SLF1	2.507568188	4.747320137	5.64E-24	1.24E-22	up	23.2486504
NDRG1	NDRG1	-3.851929863	6.033864671	1.80E-69	2.95E-67	down	68.74589386		COX7A1	-3.850653341	2.762245133	6.66E-17	8.74E-16	ZSCAN5B	ZSCAN5B	2.514747022	-2.171204998	0.000512482	0.001316278	up	3.290321024
COX7A1	COX7A1	-3.850653341	2.762245133	6.66E-17	8.74E-16	down	16.17666658		LAD1	-3.831604722	3.494084061	1.26E-23	2.71E-22	SIGLEC8	SIGLEC8	2.514812663	-2.531459411	0.032482012	0.054586671	up	1.488357083
LAD1	LAD1	-3.831604722	3.494084061	1.26E-23	2.71E-22	down	22.90071216		ABCC3	-3.830741553	2.404780084	6.78E-23	1.39E-21	FRMPD3	FRMPD3	2.514917663	0.334338457	0.000530958	0.001357323	up	3.274940143
ABCC3	ABCC3	-3.830741553	2.404780084	6.78E-23	1.39E-21	down	22.16849744		LAMB3	-3.825937687	0.945961984	1.34E-19	2.16E-18	POC1A	POC1A	2.518101025	3.868917995	1.77E-17	2.43E-16	up	16.75312317
LAMB3	LAMB3	-3.825937687	0.945961984	1.34E-19	2.16E-18	down	18.87244632		ITGA2	-3.824302209	3.806166243	8.20E-40	4.41E-38	GRIK4	GRIK4	2.519260538	3.057476888	3.76E-05	0.000120777	up	4.42471754
ITGA2	ITGA2	-3.824302209	3.806166243	8.20E-40	4.41E-38	down	39.08623404		ADGRG1	-3.823343717	6.411886355	1.03E-33	3.93E-32	LOXL3	LOXL3	2.519877389	4.03621749	5.83E-14	5.99E-13	up	13.23432427
ADGRG1	ADGRG1	-3.823343717	6.411886355	1.03E-33	3.93E-32	down	32.98666725		JUNB	-3.822924361	5.875969432	3.55E-42	2.12E-40	F12	F12	2.520118993	1.658923274	0.004377049	0.009167901	up	2.358818627
JUNB	JUNB	-3.822924361	5.875969432	3.55E-42	2.12E-40	down	41.44920021		RNF144B	-3.820737461	4.116428079	1.26E-39	6.64E-38	LRRD1	LRRD1	2.520493592	-0.331414864	1.50E-05	5.18E-05	up	4.824816226
RNF144B	RNF144B	-3.820737461	4.116428079	1.26E-39	6.64E-38	down	38.90052075		SLC15A2	-3.817738029	2.042771074	5.58E-22	1.07E-20	TPRG1	TPRG1	2.524628835	0.721145731	0.000106247	0.000314619	up	3.973685076
SLC15A2	SLC15A2	-3.817738029	2.042771074	5.58E-22	1.07E-20	down	21.25316861		NFKBIZ	-3.816258073	2.88294071	1.89E-44	1.23E-42	IGSF21	IGSF21	2.524957001	2.243446518	0.008849085	0.01720865	up	2.053101646
NFKBIZ	NFKBIZ	-3.816258073	2.88294071	1.89E-44	1.23E-42	down	43.72414278		PROC	-3.815020345	-0.871593481	5.46E-53	4.72E-51	PYCR1	PYCR1	2.526056375	5.005071772	1.96E-06	7.91E-06	up	5.707078301
PROC	PROC	-3.815020345	-0.871593481	5.46E-53	4.72E-51	down	52.26295543		SLC44A3	-3.80472523	2.698633823	1.19E-27	3.29E-26	ESM1	ESM1	2.527091349	4.826626724	1.80E-05	6.13E-05	up	4.744916625
SLC44A3	SLC44A3	-3.80472523	2.698633823	1.19E-27	3.29E-26	down	26.9246446		FRMD7	-3.797878537	-2.065652055	2.68E-11	2.13E-10	GABRD	GABRD	2.527476995	1.475858156	0.000141709	0.00040951	up	3.848604088
FRMD7	FRMD7	-3.797878537	-2.065652055	2.68E-11	2.13E-10	down	10.57181562		CYSTM1	-3.794232895	5.592936146	9.49E-78	2.26E-75	VGF	VGF	2.528724787	2.727231077	0.01307311	0.024385943	up	1.883621099
CYSTM1	CYSTM1	-3.794232895	5.592936146	9.49E-78	2.26E-75	down	77.02252383		NPY1R	-3.792688792	2.582197083	1.79E-20	3.08E-19	TMEM221	TMEM221	2.529830359	2.911712832	5.32E-09	3.18E-08	up	8.274465137
NPY1R	NPY1R	-3.792688792	2.582197083	1.79E-20	3.08E-19	down	19.74750976		INPP5J	-3.791374775	3.414544394	3.07E-78	7.52E-76	GALNT17	GALNT17	2.530523049	3.414953499	5.15E-06	1.94E-05	up	5.288583508
INPP5J	INPP5J	-3.791374775	3.414544394	3.07E-78	7.52E-76	down	77.5130204		PRSS16	-3.788071741	0.956726266	4.79E-08	2.48E-07	H2BC6	H2BC6	2.531655648	0.12189548	7.34E-07	3.17E-06	up	6.134068316
PRSS16	PRSS16	-3.788071741	0.956726266	4.79E-08	2.48E-07	down	7.320102033		ARHGEF38	-3.77709228	0.850583145	1.55E-40	8.50E-39	PAK3	PAK3	2.531929757	2.889510985	1.91E-06	7.73E-06	up	5.718607912
ARHGEF38	ARHGEF38	-3.77709228	0.850583145	1.55E-40	8.50E-39	down	39.80894203		AP1M2	-3.776026793	3.482025546	7.21E-13	6.72E-12	ADAMTS7	ADAMTS7	2.533740778	5.896410127	8.25E-08	4.13E-07	up	7.083400027
AP1M2	AP1M2	-3.776026793	3.482025546	7.21E-13	6.72E-12	down	12.14215113		SLC44A4	-3.767892084	3.140253889	1.94E-21	3.62E-20	NTRK1	NTRK1	2.536853995	2.235161081	0.002501326	0.005534269	up	2.601829659
SLC44A4	SLC44A4	-3.767892084	3.140253889	1.94E-21	3.62E-20	down	20.71200076		GABRP	-3.76040517	-0.041548393	3.55E-17	4.77E-16	GRIA3	GRIA3	2.538153803	0.320495559	0.009773265	0.018785587	up	2.009960316
GABRP	GABRP	-3.76040517	-0.041548393	3.55E-17	4.77E-16	down	16.45037397		CBX7	-3.754468255	2.56843674	1.18E-58	1.25E-56	TUBA1B	TUBA1B	2.538197962	9.526003799	3.43E-11	2.68E-10	up	10.46503526
CBX7	CBX7	-3.754468255	2.56843674	1.18E-58	1.25E-56	down	57.92675657		HS3ST6	-3.748436662	-0.752378472	2.65E-10	1.88E-09	BORA	BORA	2.538294671	3.015658996	4.31E-15	4.87E-14	up	14.3650434
HS3ST6	HS3ST6	-3.748436662	-0.752378472	2.65E-10	1.88E-09	down	9.576020515		ATP2A3	-3.747644943	2.530859922	1.69E-43	1.07E-41	TRIM54	TRIM54	2.539502508	1.017470162	0.038313836	0.063177806	up	1.416644369
ATP2A3	ATP2A3	-3.747644943	2.530859922	1.69E-43	1.07E-41	down	42.77178913		HPD	-3.747331195	-0.41308088	1.15E-40	6.36E-39	PCDHGB2	PCDHGB2	2.540324479	2.940353239	0.019139059	0.03418299	up	1.718079429
HPD	HPD	-3.747331195	-0.41308088	1.15E-40	6.36E-39	down	39.94059205		DUOX2	-3.739319633	-0.127312031	7.13E-21	1.26E-19	PCBP4	PCBP4	2.541500853	7.199381134	5.87E-12	5.01E-11	up	11.23172543
DUOX2	DUOX2	-3.739319633	-0.127312031	7.13E-21	1.26E-19	down	20.14697808		PBLD	-3.73412619	2.880017507	2.25E-80	6.06E-78	KIF2A	KIF2A	2.541644456	6.02490625	6.92E-13	6.46E-12	up	12.15973001
PBLD	PBLD	-3.73412619	2.880017507	2.25E-80	6.06E-78	down	79.64735079		F2RL1	-3.733972133	2.897325128	7.47E-24	1.62E-22	CEP170	CEP170	2.543910872	7.13511002	4.27E-13	4.04E-12	up	12.3696023
F2RL1	F2RL1	-3.733972133	2.897325128	7.47E-24	1.62E-22	down	23.12692083		EPHX3	-3.732951057	1.223273882	8.24E-13	7.64E-12	DLGAP1	DLGAP1	2.546000891	4.543387934	4.96E-07	2.19E-06	up	6.304816342
EPHX3	EPHX3	-3.732951057	1.223273882	8.24E-13	7.64E-12	down	12.08409479		SLC26A4	-3.72804379	0.101699318	1.49E-34	5.96E-33	TAF1A	TAF1A	2.54777356	4.305481844	8.84E-12	7.40E-11	up	11.05377221
SLC26A4	SLC26A4	-3.72804379	0.101699318	1.49E-34	5.96E-33	down	33.82735792		ADAP1	-3.726555411	1.6098999	9.98E-22	1.89E-20	PGF	PGF	2.54825101	4.942205652	3.07E-07	1.40E-06	up	6.513435036
ADAP1	ADAP1	-3.726555411	1.6098999	9.98E-22	1.89E-20	down	21.00104856		CHCHD10	-3.72464732	5.034210659	2.28E-56	2.21E-54	CHAF1A	CHAF1A	2.548357858	5.491640994	2.00E-15	2.33E-14	up	14.69883658
CHCHD10	CHCHD10	-3.72464732	5.034210659	2.28E-56	2.21E-54	down	55.64254404		GPRC5A	-3.717172542	3.989489882	4.05E-21	7.32E-20	KCNA5	KCNA5	2.548735983	2.479808482	7.89E-05	0.000239031	up	4.102759442
GPRC5A	GPRC5A	-3.717172542	3.989489882	4.05E-21	7.32E-20	down	20.39209098		C5AR2	-3.713981628	-1.313617048	2.58E-40	1.40E-38	HSD17B13	HSD17B13	2.548864872	0.322917176	1.14E-08	6.48E-08	up	7.942616437
C5AR2	C5AR2	-3.713981628	-1.313617048	2.58E-40	1.40E-38	down	39.58872449		EGR1	-3.712371997	7.31372661	3.10E-19	4.85E-18	SCN7A	SCN7A	2.552385377	2.861906431	0.015768605	0.028773279	up	1.802206723
EGR1	EGR1	-3.712371997	7.31372661	3.10E-19	4.85E-18	down	18.50835106		BICC1	-3.711291786	4.604271789	2.65E-31	8.99E-30	ZFP69B	ZFP69B	2.552952783	2.573364377	1.05E-11	8.65E-11	up	10.98046114
BICC1	BICC1	-3.711291786	4.604271789	2.65E-31	8.99E-30	down	30.57663003		STK32B	-3.709931585	2.09573328	1.33E-24	3.01E-23	CENPV	CENPV	2.553774882	6.571497823	8.00E-11	6.04E-10	up	10.09711239
STK32B	STK32B	-3.709931585	2.09573328	1.33E-24	3.01E-23	down	23.8770361		LPL	-3.708401587	2.717629274	9.54E-21	1.67E-19	OTOGL	OTOGL	2.558618219	0.029994547	0.005989391	0.012137741	up	2.222617301
LPL	LPL	-3.708401587	2.717629274	9.54E-21	1.67E-19	down	20.02043468		ARHGAP40	-3.703966466	-1.745801411	2.70E-18	3.94E-17	EMB	EMB	2.55927141	4.785541096	0.001157493	0.002762403	up	2.936481504
ARHGAP40	ARHGAP40	-3.703966466	-1.745801411	2.70E-18	3.94E-17	down	17.56939062		GOLT1A	-3.702513459	-0.413947468	1.13E-25	2.77E-24	E2F3	E2F3	2.560220338	5.729759568	1.44E-16	1.84E-15	up	15.84277831
GOLT1A	GOLT1A	-3.702513459	-0.413947468	1.13E-25	2.77E-24	down	24.94592643		ZFYVE28	-3.697023579	1.443107214	8.84E-35	3.63E-33	RTN1	RTN1	2.562369044	4.216759747	0.001889569	0.004309678	up	2.723637138
ZFYVE28	ZFYVE28	-3.697023579	1.443107214	8.84E-35	3.63E-33	down	34.05334018		TMEM238	-3.694769096	1.721120521	7.56E-56	7.10E-54	ZP1	ZP1	2.562807576	-2.501074597	0.000862033	0.002111293	up	3.064476134
TMEM238	TMEM238	-3.694769096	1.721120521	7.56E-56	7.10E-54	down	55.12125847		CEBPD	-3.688566507	5.869722884	3.06E-23	6.44E-22	OLFML2B	OLFML2B	2.563100263	6.320165868	1.52E-05	5.26E-05	up	4.817419625
CEBPD	CEBPD	-3.688566507	5.869722884	3.06E-23	6.44E-22	down	22.51364197		RAPGEF3	-3.686742875	3.696160853	2.84E-58	2.92E-56	CCDC169	CCDC169	2.566589025	3.123313299	2.27E-09	1.44E-08	up	8.644415898
RAPGEF3	RAPGEF3	-3.686742875	3.696160853	2.84E-58	2.92E-56	down	57.54607443		CPEB2	-3.686354744	3.274746849	4.49E-37	2.04E-35	GLYATL2	GLYATL2	2.566795659	1.264871727	1.33E-05	4.63E-05	up	4.877489334
CPEB2	CPEB2	-3.686354744	3.274746849	4.49E-37	2.04E-35	down	36.34732345		SEMA4A	-3.673638327	3.962931589	3.18E-38	1.53E-36	NT5DC4	NT5DC4	2.567297253	-1.210470261	8.92E-06	3.22E-05	up	5.049485866
SEMA4A	SEMA4A	-3.673638327	3.962931589	3.18E-38	1.53E-36	down	37.4972096		JADE2	-3.672496512	3.242957323	5.37E-42	3.19E-40	CENPP	CENPP	2.567475133	3.432425765	6.51E-20	1.08E-18	up	19.18620794
JADE2	JADE2	-3.672496512	3.242957323	5.37E-42	3.19E-40	down	41.27027282		C16orf89	-3.667746425	1.239840683	3.35E-17	4.51E-16	LHFPL2	LHFPL2	2.568927211	6.310507594	2.64E-19	4.15E-18	up	18.57864552
C16orf89	C16orf89	-3.667746425	1.239840683	3.35E-17	4.51E-16	down	16.47525685		KLF2	-3.666089614	3.986035371	5.16E-33	1.91E-31	FEV	FEV	2.573985891	0.16191572	0.037291703	0.061715513	up	1.428387783
KLF2	KLF2	-3.666089614	3.986035371	5.16E-33	1.91E-31	down	32.2869889		TNFSF13	-3.665928672	1.311866332	4.68E-64	6.20E-62	ANKRD13B	ANKRD13B	2.575101076	5.473255836	6.08E-12	5.18E-11	up	11.21631809
TNFSF13	TNFSF13	-3.665928672	1.311866332	4.68E-64	6.20E-62	down	63.32944595		CARD6	-3.664105259	1.280382243	1.65E-64	2.25E-62	H4C3	H4C3	2.576116783	2.463906592	9.63E-07	4.08E-06	up	6.016335347
CARD6	CARD6	-3.664105259	1.280382243	1.65E-64	2.25E-62	down	63.78331746		CD82	-3.662707827	2.996781992	4.45E-30	1.41E-28	ZNF280C	ZNF280C	2.576506249	5.108092383	3.41E-23	7.13E-22	up	22.46703082
CD82	CD82	-3.662707827	2.996781992	4.45E-30	1.41E-28	down	29.35204193		KLKB1	-3.653220014	-1.07264056	6.45E-43	4.00E-41	CYP11A1	CYP11A1	2.57672689	1.407528068	8.24E-05	0.000248798	up	4.084167919
KLKB1	KLKB1	-3.653220014	-1.07264056	6.45E-43	4.00E-41	down	42.19019049		ASCL2	-3.649667876	0.063900761	1.66E-19	2.64E-18	RFC4	RFC4	2.577972543	5.771150321	1.22E-15	1.45E-14	up	14.91260341
ASCL2	ASCL2	-3.649667876	0.063900761	1.66E-19	2.64E-18	down	18.78089093		SLC16A11	-3.645536957	-0.29051389	1.34E-22	2.70E-21	C1QTNF7	C1QTNF7	2.579459395	5.477084898	2.05E-06	8.22E-06	up	5.689277617
SLC16A11	SLC16A11	-3.645536957	-0.29051389	1.34E-22	2.70E-21	down	21.87213776		FAM149A	-3.644656754	2.535889931	1.65E-38	8.15E-37	JARID2	JARID2	2.579993021	6.712102385	9.34E-12	7.78E-11	up	11.02944168
FAM149A	FAM149A	-3.644656754	2.535889931	1.65E-38	8.15E-37	down	37.78311722		PPL	-3.643876397	3.843447914	1.53E-38	7.57E-37	PRIM1	PRIM1	2.580574742	4.131770319	1.94E-13	1.89E-12	up	12.71264347
PPL	PPL	-3.643876397	3.843447914	1.53E-38	7.57E-37	down	37.81664691		PADI2	-3.64075673	3.56047005	1.86E-13	1.82E-12	SPINK2	SPINK2	2.58372387	-1.049421656	0.000371498	0.000984327	up	3.430043196
PADI2	PADI2	-3.64075673	3.56047005	1.86E-13	1.82E-12	down	12.72988359		EFHD1	-3.640495388	5.993168884	1.04E-59	1.17E-57	TRIM46	TRIM46	2.585074102	3.59260795	3.71E-09	2.28E-08	up	8.430852892
EFHD1	EFHD1	-3.640495388	5.993168884	1.04E-59	1.17E-57	down	58.98408194		AMN	-3.637253988	0.093027212	2.15E-17	2.94E-16	CCDC169-SOHLH2	CCDC169-SOHLH2	2.585617096	-1.926478698	0.002085592	0.004704475	up	2.680770609
AMN	AMN	-3.637253988	0.093027212	2.15E-17	2.94E-16	down	16.66790702		SLC19A3	-3.63161719	-0.513010398	1.32E-09	8.61E-09	GAL3ST2	GAL3ST2	2.590664494	-1.02634381	0.003600769	0.007675126	up	2.443604793
SLC19A3	SLC19A3	-3.63161719	-0.513010398	1.32E-09	8.61E-09	down	8.878905028		ATF3	-3.631137072	5.020804086	3.78E-17	5.08E-16	SDK2	SDK2	2.590767088	5.726107537	3.05E-06	1.19E-05	up	5.516356677
ATF3	ATF3	-3.631137072	5.020804086	3.78E-17	5.08E-16	down	16.42216003		ESRRB	-3.626789417	2.504775957	2.21E-15	2.56E-14	STK26	STK26	2.592030593	5.676327236	0.000214549	0.000596182	up	3.668474437
ESRRB	ESRRB	-3.626789417	2.504775957	2.21E-15	2.56E-14	down	14.65555259		SGIP1	-3.62560174	2.862881112	6.47E-37	2.92E-35	MCM7	MCM7	2.592245008	8.053289091	1.15E-15	1.36E-14	up	14.94054045
SGIP1	SGIP1	-3.62560174	2.862881112	6.47E-37	2.92E-35	down	36.18933304		CIITA	-3.623775877	1.924731315	2.19E-60	2.59E-58	SLC30A10	SLC30A10	2.593237534	-1.609995949	0.002486939	0.005507631	up	2.604334954
CIITA	CIITA	-3.623775877	1.924731315	2.19E-60	2.59E-58	down	59.65968379		UPK3B	-3.614682221	-0.856470514	5.57E-09	3.32E-08	CCDC136	CCDC136	2.595009209	3.057944223	6.33E-08	3.23E-07	up	7.198822411
UPK3B	UPK3B	-3.614682221	-0.856470514	5.57E-09	3.32E-08	down	8.254200397		RGN	-3.613964438	1.004142358	3.03E-17	4.10E-16	GNG4	GNG4	2.599638061	4.304800182	7.80E-05	0.000236282	up	4.108104441
RGN	RGN	-3.613964438	1.004142358	3.03E-17	4.10E-16	down	16.51866326		VWA5B1	-3.611054883	-1.428023107	1.64E-14	1.76E-13	ABCB4	ABCB4	2.599683574	2.601021957	0.00134496	0.003167892	up	2.87129066
VWA5B1	VWA5B1	-3.611054883	-1.428023107	1.64E-14	1.76E-13	down	13.78428105		CCL20	-3.609446133	-1.209806319	4.18E-08	2.19E-07	C6orf58	C6orf58	2.601002193	0.35177715	5.32E-10	3.64E-09	up	9.273938379
CCL20	CCL20	-3.609446133	-1.209806319	4.18E-08	2.19E-07	down	7.378911446		A4GALT	-3.609406163	2.644949815	1.18E-29	3.66E-28	HMGB3	HMGB3	2.601290896	7.199036349	4.48E-19	6.92E-18	up	18.34892803
A4GALT	A4GALT	-3.609406163	2.644949815	1.18E-29	3.66E-28	down	28.9296011		CLTRN	-3.608643365	1.954120435	2.15E-74	4.53E-72	PCDHA6	PCDHA6	2.603106165	1.329116755	0.002926554	0.006368668	up	2.533643521
CLTRN	CLTRN	-3.608643365	1.954120435	2.15E-74	4.53E-72	down	73.66690536		SHH	-3.601027717	-0.174612151	4.39E-07	1.96E-06	PHF24	PHF24	2.603437255	-0.173749844	0.000208971	0.000582335	up	3.679914133
SHH	SHH	-3.601027717	-0.174612151	4.39E-07	1.96E-06	down	6.357957928		UNC13C	-3.600945349	0.498689511	9.75E-15	1.06E-13	SHMT2	SHMT2	2.604829783	7.788619738	2.18E-15	2.53E-14	up	14.66151374
UNC13C	UNC13C	-3.600945349	0.498689511	9.75E-15	1.06E-13	down	14.01099383		SLC30A2	-3.600720406	-1.007902296	2.96E-15	3.38E-14	RAB33A	RAB33A	2.605935073	0.760520917	1.83E-05	6.20E-05	up	4.738729829
SLC30A2	SLC30A2	-3.600720406	-1.007902296	2.96E-15	3.38E-14	down	14.52941702		KRT80	-3.595843665	1.929495949	1.33E-17	1.85E-16	WDR76	WDR76	2.60638578	4.66019926	2.31E-21	4.28E-20	up	20.63654018
KRT80	KRT80	-3.595843665	1.929495949	1.33E-17	1.85E-16	down	16.87693018		CABP1	-3.591891749	0.084476119	2.82E-20	4.77E-19	LEFTY1	LEFTY1	2.608931629	2.427920085	0.002631063	0.005793207	up	2.579868835
CABP1	CABP1	-3.591891749	0.084476119	2.82E-20	4.77E-19	down	19.55005348		ALS2CL	-3.591193252	1.541688485	4.38E-29	1.31E-27	CILP2	CILP2	2.609366414	1.462209366	0.004790796	0.009936892	up	2.31959231
ALS2CL	ALS2CL	-3.591193252	1.541688485	4.38E-29	1.31E-27	down	28.35808846		C21orf62	-3.590760832	1.360002718	3.94E-10	2.74E-09	NOG	NOG	2.611093557	1.839607984	0.000599079	0.001514488	up	3.222515723
C21orf62	C21orf62	-3.590760832	1.360002718	3.94E-10	2.74E-09	down	9.404076489		IGFBP7	-3.585613064	8.572543961	8.62E-42	5.05E-40	NTN3	NTN3	2.612302902	0.61222424	0.000157338	0.000450447	up	3.803165664
IGFBP7	IGFBP7	-3.585613064	8.572543961	8.62E-42	5.05E-40	down	41.06444979		PDE1A	-3.584805388	4.299814084	2.35E-23	4.97E-22	TTC29	TTC29	2.617235282	1.131152356	0.00370265	0.007873887	up	2.43148734
PDE1A	PDE1A	-3.584805388	4.299814084	2.35E-23	4.97E-22	down	22.62839516		CYSLTR2	-3.569507699	-0.696068434	3.64E-17	4.89E-16	LZTS1	LZTS1	2.617838349	5.949218158	9.21E-06	3.31E-05	up	5.035679556
CYSLTR2	CYSLTR2	-3.569507699	-0.696068434	3.64E-17	4.89E-16	down	16.43912137		ZFP36	-3.566669202	6.23399916	2.73E-27	7.45E-26	RHEBL1	RHEBL1	2.621760797	1.479227145	1.87E-11	1.50E-10	up	10.72853544
ZFP36	ZFP36	-3.566669202	6.23399916	2.73E-27	7.45E-26	down	26.56382169		GCNT4	-3.565907012	1.687192581	2.10E-16	2.65E-15	TXNDC2	TXNDC2	2.621946303	-2.840700842	0.000253424	0.00069341	up	3.596152696
GCNT4	GCNT4	-3.565907012	1.687192581	2.10E-16	2.65E-15	down	15.67711106		PLCL1	-3.555468424	3.073924554	4.20E-34	1.64E-32	ROR2	ROR2	2.622281047	6.474910895	1.74E-12	1.56E-11	up	11.75990699
PLCL1	PLCL1	-3.555468424	3.073924554	4.20E-34	1.64E-32	down	33.37709234		LRIT3	-3.540418874	-1.421340563	4.22E-35	1.76E-33	MYO16	MYO16	2.623432566	1.351084562	0.049456132	0.079080677	up	1.305779856
LRIT3	LRIT3	-3.540418874	-1.421340563	4.22E-35	1.76E-33	down	34.37510995		PKP3	-3.538783241	0.849638011	1.09E-12	9.95E-12	TMEM121B	TMEM121B	2.625577921	1.551854101	6.78E-06	2.51E-05	up	5.168764643
PKP3	PKP3	-3.538783241	0.849638011	1.09E-12	9.95E-12	down	11.96320214		NAAA	-3.538226803	2.552803523	3.82E-49	2.92E-47	MORC1	MORC1	2.626798604	-1.547054297	0.037109771	0.0614392	up	1.430511725
NAAA	NAAA	-3.538226803	2.552803523	3.82E-49	2.92E-47	down	48.41815511		GIPR	-3.52796454	-1.546963558	1.55E-23	3.31E-22	RNFT2	RNFT2	2.628789089	5.624446533	7.37E-16	8.92E-15	up	15.13265849
GIPR	GIPR	-3.52796454	-1.546963558	1.55E-23	3.31E-22	down	22.81059626		PTPRB	-3.522643844	3.976503292	1.34E-71	2.47E-69	FANCD2OS	FANCD2OS	2.629854448	-2.633915805	9.58E-06	3.43E-05	up	5.01880457
PTPRB	PTPRB	-3.522643844	3.976503292	1.34E-71	2.47E-69	down	70.87333641		EVA1C	-3.520696261	1.333796448	1.60E-27	4.39E-26	RIMS2	RIMS2	2.631759634	2.517554927	0.016980192	0.030680586	up	1.770057415
EVA1C	EVA1C	-3.520696261	1.333796448	1.60E-27	4.39E-26	down	26.79656523		GIMAP5	-3.520222954	-0.993225604	4.79E-39	2.47E-37	MAPT	MAPT	2.632054363	4.380188984	3.48E-05	0.000112266	up	4.459009785
GIMAP5	GIMAP5	-3.520222954	-0.993225604	4.79E-39	2.47E-37	down	38.32005284		GSTM3	-3.510226498	5.345646779	9.34E-46	6.47E-44	DKKL1	DKKL1	2.634336182	2.243091369	4.07E-07	1.83E-06	up	6.390426465
GSTM3	GSTM3	-3.510226498	5.345646779	9.34E-46	6.47E-44	down	45.02949002		FOSL2	-3.508397613	5.95935371	1.19E-46	8.58E-45	ADRA1D	ADRA1D	2.637565088	0.79185691	0.001647512	0.003812688	up	2.7831714
FOSL2	FOSL2	-3.508397613	5.95935371	1.19E-46	8.58E-45	down	45.92562482		APOL1	-3.508159565	3.51163156	3.29E-26	8.38E-25	APOBEC3H	APOBEC3H	2.641244056	0.216191755	0.042325872	0.068887067	up	1.373394082
APOL1	APOL1	-3.508159565	3.51163156	3.29E-26	8.38E-25	down	25.48272845		AREG	-3.508053702	-1.152748947	1.37E-12	1.23E-11	HOXA11	HOXA11	2.641272251	6.580384897	2.42E-08	1.31E-07	up	7.616150757
AREG	AREG	-3.508053702	-1.152748947	1.37E-12	1.23E-11	down	11.86442866		EVPL	-3.50263718	3.564394259	1.80E-18	2.67E-17	AL096711.2	AL096711.2	2.643307323	-0.192891544	1.50E-05	5.19E-05	up	4.824153677
EVPL	EVPL	-3.50263718	3.564394259	1.80E-18	2.67E-17	down	17.74491161		GPAT3	-3.499611731	2.87168498	1.25E-15	1.48E-14	STRC	STRC	2.643314051	-1.75499788	0.00386473	0.008180412	up	2.41288082
GPAT3	GPAT3	-3.499611731	2.87168498	1.25E-15	1.48E-14	down	14.90457231		ST14	-3.498690451	4.679672616	2.10E-15	2.44E-14	CENPL	CENPL	2.644007993	4.027474407	3.99E-15	4.51E-14	up	14.39949491
ST14	ST14	-3.498690451	4.679672616	2.10E-15	2.44E-14	down	14.67783333		FSTL3	-3.497871142	2.929477996	3.49E-53	3.05E-51	APOA1	APOA1	2.644387828	1.37869031	0.000917702	0.002236626	up	3.037298434
FSTL3	FSTL3	-3.497871142	2.929477996	3.49E-53	3.05E-51	down	52.45744301		PHYHIPL	-3.496611287	2.549382961	9.56E-14	9.58E-13	JPH3	JPH3	2.645581448	0.786010025	0.015883511	0.028960418	up	1.799053483
PHYHIPL	PHYHIPL	-3.496611287	2.549382961	9.56E-14	9.58E-13	down	13.0194866		AGR2	-3.494389449	1.375820048	2.79E-07	1.28E-06	EMID1	EMID1	2.648193936	6.123420954	6.79E-06	2.51E-05	up	5.168117601
AGR2	AGR2	-3.494389449	1.375820048	2.79E-07	1.28E-06	down	6.55433253		TENT5B	-3.491880292	1.379014941	1.64E-26	4.26E-25	FKBP10	FKBP10	2.648514338	6.800860746	5.20E-22	1.01E-20	up	21.28418999
TENT5B	TENT5B	-3.491880292	1.379014941	1.64E-26	4.26E-25	down	25.78616515		ENTPD8	-3.489961574	-1.411321996	6.84E-17	8.95E-16	FNDC5	FNDC5	2.649403434	4.01821909	0.000658474	0.001653182	up	3.181461675
ENTPD8	ENTPD8	-3.489961574	-1.411321996	6.84E-17	8.95E-16	down	16.16522719		ITGB7	-3.486867465	-1.679458217	7.03E-31	2.31E-29	CRB2	CRB2	2.654113157	3.793408592	0.000788477	0.001946238	up	3.103210811
ITGB7	ITGB7	-3.486867465	-1.679458217	7.03E-31	2.31E-29	down	30.15307049		PDE2A	-3.484225806	2.554652823	9.39E-43	5.73E-41	LRAT	LRAT	2.656571303	1.646262147	0.037559996	0.062096925	up	1.425274458
PDE2A	PDE2A	-3.484225806	2.554652823	9.39E-43	5.73E-41	down	42.02718555		ATAD3C	-3.478756458	1.525017865	8.36E-21	1.47E-19	C1QL4	C1QL4	2.660181249	2.390484032	0.003070019	0.006637758	up	2.512858952
ATAD3C	ATAD3C	-3.478756458	1.525017865	8.36E-21	1.47E-19	down	20.07780745		BIRC3	-3.477779409	1.41161844	5.26E-31	1.74E-29	DYDC1	DYDC1	2.660850089	-1.627440298	1.35E-05	4.72E-05	up	4.868584677
BIRC3	BIRC3	-3.477779409	1.41161844	5.26E-31	1.74E-29	down	30.27890439		GALNT3	-3.475341819	2.664504533	1.10E-15	1.31E-14	SIX4	SIX4	2.662516843	5.855463944	8.13E-16	9.81E-15	up	15.08970272
GALNT3	GALNT3	-3.475341819	2.664504533	1.10E-15	1.31E-14	down	14.96023538		COMP	-3.473850008	0.876415493	2.77E-07	1.27E-06	CACNG8	CACNG8	2.663183093	0.949553996	0.003995121	0.008434659	up	2.398470033
COMP	COMP	-3.473850008	0.876415493	2.77E-07	1.27E-06	down	6.55791578		SULT1C2	-3.472418247	3.350869119	4.31E-35	1.79E-33	MTFR2	MTFR2	2.663515595	2.427206121	1.91E-12	1.71E-11	up	11.71859509
SULT1C2	SULT1C2	-3.472418247	3.350869119	4.31E-35	1.79E-33	down	34.3659029		EGR3	-3.469124506	3.230834115	8.03E-13	7.46E-12	N4BP2	N4BP2	2.663920822	6.355871924	3.36E-21	6.11E-20	up	20.47310646
EGR3	EGR3	-3.469124506	3.230834115	8.03E-13	7.46E-12	down	12.09551167		AKR1C1	-3.467634753	3.37070633	3.39E-30	1.08E-28	MUC12	MUC12	2.665147832	0.602045966	0.000672156	0.001683414	up	3.172530131
AKR1C1	AKR1C1	-3.467634753	3.37070633	3.39E-30	1.08E-28	down	29.47005987		ITGB3	-3.464885316	0.751927971	3.37E-19	5.25E-18	MAP7D2	MAP7D2	2.66694819	3.244272311	3.20E-05	0.000104041	up	4.494540741
ITGB3	ITGB3	-3.464885316	0.751927971	3.37E-19	5.25E-18	down	18.47289258		G0S2	-3.462961255	2.729765087	1.11E-18	1.67E-17	SUV39H2	SUV39H2	2.667044168	4.920164077	3.38E-25	7.95E-24	up	24.47158217
G0S2	G0S2	-3.462961255	2.729765087	1.11E-18	1.67E-17	down	17.95368959		GPER1	-3.454198253	1.498382915	2.90E-21	5.31E-20	PPP2R2C	PPP2R2C	2.667750424	-0.556825154	0.023710774	0.041318309	up	1.62505426
GPER1	GPER1	-3.454198253	1.498382915	2.90E-21	5.31E-20	down	20.53768365		CDH1	-3.452116521	5.514300981	1.65E-14	1.77E-13	AUNIP	AUNIP	2.670153613	2.701303449	1.24E-12	1.13E-11	up	11.90537375
CDH1	CDH1	-3.452116521	5.514300981	1.65E-14	1.77E-13	down	13.78189621		LRRC2	-3.45140772	0.950283258	2.27E-12	2.01E-11	DYDC2	DYDC2	2.671813289	1.68670399	4.75E-09	2.86E-08	up	8.323424782
LRRC2	LRRC2	-3.45140772	0.950283258	2.27E-12	2.01E-11	down	11.64450909		CGN	-3.448454645	3.232827514	3.19E-21	5.81E-20	PIEZO2	PIEZO2	2.672091495	4.604944523	7.04E-10	4.74E-09	up	9.152178318
CGN	CGN	-3.448454645	3.232827514	3.19E-21	5.81E-20	down	20.49603022		TTC39A	-3.447127458	2.037907024	2.42E-31	8.22E-30	FGF13	FGF13	2.675969709	4.930983243	1.34E-05	4.67E-05	up	4.873822331
TTC39A	TTC39A	-3.447127458	2.037907024	2.42E-31	8.22E-30	down	30.61672377		MVP	-3.445714376	4.200474002	2.38E-48	1.78E-46	GPRIN1	GPRIN1	2.681721453	3.47689991	0.000166558	0.000474062	up	3.778433298
MVP	MVP	-3.445714376	4.200474002	2.38E-48	1.78E-46	down	47.62316778		PLAAT4	-3.444153578	2.75455483	4.56E-21	8.18E-20	IGSF9B	IGSF9B	2.683645087	3.677443704	8.35E-06	3.03E-05	up	5.078230829
PLAAT4	PLAAT4	-3.444153578	2.75455483	4.56E-21	8.18E-20	down	20.34143183		CAPG	-3.437033282	4.861311585	4.82E-29	1.44E-27	C4orf46	C4orf46	2.685616128	5.959732776	3.02E-21	5.51E-20	up	20.5195422
CAPG	CAPG	-3.437033282	4.861311585	4.82E-29	1.44E-27	down	28.31717524		MAGIX	-3.436318481	0.826246784	2.70E-56	2.59E-54	LDB3	LDB3	2.68815264	3.335553139	0.009960205	0.019080127	up	2.001731724
MAGIX	MAGIX	-3.436318481	0.826246784	2.70E-56	2.59E-54	down	55.56866487		NNMT	-3.432641323	3.64294114	2.61E-12	2.31E-11	CCNE1	CCNE1	2.688663059	3.893172269	1.55E-08	8.65E-08	up	7.809359495
NNMT	NNMT	-3.432641323	3.64294114	2.61E-12	2.31E-11	down	11.58273052		TMEM30B	-3.431063576	3.783876051	4.80E-16	5.88E-15	TRIM59	TRIM59	2.692088406	5.246006327	5.81E-07	2.55E-06	up	6.235513593
TMEM30B	TMEM30B	-3.431063576	3.783876051	4.80E-16	5.88E-15	down	15.31873624		ADH1B	-3.423776518	3.867404112	4.08E-08	2.14E-07	NCAPD2	NCAPD2	2.692856649	8.174995839	1.47E-15	1.73E-14	up	14.83413669
ADH1B	ADH1B	-3.423776518	3.867404112	4.08E-08	2.14E-07	down	7.389792422		NCMAP	-3.423185121	0.531110047	8.18E-13	7.59E-12	SNCA	SNCA	2.693556275	4.15753307	3.80E-06	1.46E-05	up	5.420145899
NCMAP	NCMAP	-3.423185121	0.531110047	8.18E-13	7.59E-12	down	12.08748817		HRCT1	-3.421567393	-0.804878656	1.71E-15	2.00E-14	CLEC4F	CLEC4F	2.694585474	0.378503603	0.000317824	0.000852846	up	3.497813863
HRCT1	HRCT1	-3.421567393	-0.804878656	1.71E-15	2.00E-14	down	14.76694994		GPR160	-3.421175824	3.145208842	2.37E-20	4.04E-19	GABRG3	GABRG3	2.694996698	1.87510194	0.000133515	0.000388361	up	3.874470986
GPR160	GPR160	-3.421175824	3.145208842	2.37E-20	4.04E-19	down	19.62523335		PCDH1	-3.416128441	4.349661744	1.01E-32	3.66E-31	CKS1B	CKS1B	2.697618882	6.108419645	8.95E-09	5.17E-08	up	8.048131583
PCDH1	PCDH1	-3.416128441	4.349661744	1.01E-32	3.66E-31	down	31.9969085		SIK1B	-3.410292334	2.178040456	5.58E-27	1.49E-25	TMCC3	TMCC3	2.703500699	7.096075144	1.06E-06	4.47E-06	up	5.973809096
SIK1B	SIK1B	-3.410292334	2.178040456	5.58E-27	1.49E-25	down	26.25371762		CRYL1	-3.408149486	4.045229326	6.08E-39	3.12E-37	LDLRAD3	LDLRAD3	2.705972452	6.086644942	3.73E-23	7.77E-22	up	22.42806691
CRYL1	CRYL1	-3.408149486	4.045229326	6.08E-39	3.12E-37	down	38.21617674		PON3	-3.403213762	-1.599597093	1.87E-19	2.98E-18	TLE4	TLE4	2.707105006	7.273307615	7.89E-11	5.96E-10	up	10.10290483
PON3	PON3	-3.403213762	-1.599597093	1.87E-19	2.98E-18	down	18.72735179		CCDC160	-3.399750378	0.640807953	4.73E-22	9.20E-21	ADGRB2	ADGRB2	2.708869409	4.845674024	8.40E-10	5.60E-09	up	9.07587555
CCDC160	CCDC160	-3.399750378	0.640807953	4.73E-22	9.20E-21	down	21.3249557		CCL2	-3.394425328	4.925487527	5.30E-17	7.00E-16	PLEKHO1	PLEKHO1	2.709102257	7.095973941	1.78E-13	1.75E-12	up	12.7487119
CCL2	CCL2	-3.394425328	4.925487527	5.30E-17	7.00E-16	down	16.27534181		ELOVL7	-3.394232853	2.617240152	1.16E-27	3.20E-26	GOLGA6L7	GOLGA6L7	2.709252751	-1.257147368	1.41E-06	5.86E-06	up	5.849695807
ELOVL7	ELOVL7	-3.394232853	2.617240152	1.16E-27	3.20E-26	down	26.93661872		IL6	-3.39398013	-0.015940712	1.89E-06	7.66E-06	PEBP4	PEBP4	2.709808679	0.478360301	0.007534246	0.014898785	up	2.122960214
IL6	IL6	-3.39398013	-0.015940712	1.89E-06	7.66E-06	down	5.722966572		OVOL2	-3.390970446	0.323759125	1.18E-11	9.71E-11	EDNRA	EDNRA	2.710179968	6.554776093	8.60E-05	0.000258905	up	4.065438104
OVOL2	OVOL2	-3.390970446	0.323759125	1.18E-11	9.71E-11	down	10.92680785		ITIH5	-3.38288475	2.934302128	4.22E-09	2.57E-08	ALPI	ALPI	2.713119693	-1.666996207	0.021731244	0.038262744	up	1.66291542
ITIH5	ITIH5	-3.38288475	2.934302128	4.22E-09	2.57E-08	down	8.375037122		ARC	-3.378203014	2.013606116	2.21E-12	1.96E-11	SEL1L2	SEL1L2	2.715129454	-1.160739389	0.000398865	0.001050059	up	3.399173976
ARC	ARC	-3.378203014	2.013606116	2.21E-12	1.96E-11	down	11.65570661		ADGRF3	-3.375584534	0.776273856	2.63E-59	2.92E-57	ECT2	ECT2	2.723539442	6.82824846	2.01E-13	1.96E-12	up	12.69769032
ADGRF3	ADGRF3	-3.375584534	0.776273856	2.63E-59	2.92E-57	down	58.58027472		UPK2	-3.372846416	-0.879516648	4.56E-20	7.60E-19	RBP1	RBP1	2.726290166	8.05909009	1.24E-13	1.23E-12	up	12.90714513
UPK2	UPK2	-3.372846416	-0.879516648	4.56E-20	7.60E-19	down	19.34131081		FBXL16	-3.371349547	2.664929653	2.79E-13	2.68E-12	C10orf105	C10orf105	2.726416796	-0.771552313	0.023533752	0.041031607	up	1.628308825
FBXL16	FBXL16	-3.371349547	2.664929653	2.79E-13	2.68E-12	down	12.55507849		TRPM4	-3.370003173	3.417860765	1.13E-53	1.01E-51	PCDHGB1	PCDHGB1	2.727508612	2.429635185	0.023197876	0.040532091	up	1.634551783
TRPM4	TRPM4	-3.370003173	3.417860765	1.13E-53	1.01E-51	down	52.945528		TLR5	-3.367524407	1.608494707	3.18E-35	1.35E-33	PHOX2A	PHOX2A	2.728390005	-1.301630563	0.013257666	0.024676997	up	1.877532913
TLR5	TLR5	-3.367524407	1.608494707	3.18E-35	1.35E-33	down	34.49718404		PSORS1C1	-3.365797861	-0.81469643	3.21E-14	3.36E-13	IRGM	IRGM	2.729763063	-0.940922449	0.000264688	0.000721823	up	3.5772663
PSORS1C1	PSORS1C1	-3.365797861	-0.81469643	3.21E-14	3.36E-13	down	13.49392863		CXCL1	-3.365207452	0.574298606	3.63E-10	2.53E-09	CHRNB4	CHRNB4	2.732578928	2.131679744	7.91E-06	2.89E-05	up	5.102059908
CXCL1	CXCL1	-3.365207452	0.574298606	3.63E-10	2.53E-09	down	9.439884763		APCDD1L	-3.360167146	1.679103959	3.68E-09	2.27E-08	CDCA7L	CDCA7L	2.732714965	5.212491609	2.41E-08	1.30E-07	up	7.61873873
APCDD1L	APCDD1L	-3.360167146	1.679103959	3.68E-09	2.27E-08	down	8.434009818		DENND2D	-3.359501358	2.427459295	4.37E-31	1.45E-29	KNSTRN	KNSTRN	2.732726764	5.55619269	2.57E-21	4.73E-20	up	20.5899713
DENND2D	DENND2D	-3.359501358	2.427459295	4.37E-31	1.45E-29	down	30.35989989		HNF4A	-3.358869134	-0.503711029	4.84E-06	1.83E-05	SBK1	SBK1	2.736423422	7.595658213	8.39E-11	6.32E-10	up	10.07647403
HNF4A	HNF4A	-3.358869134	-0.503711029	4.84E-06	1.83E-05	down	5.315371186		FAM81B	-3.35437553	-1.011885902	2.52E-10	1.79E-09	ZWINT	ZWINT	2.738354869	6.138099448	3.67E-21	6.64E-20	up	20.43575679
FAM81B	FAM81B	-3.35437553	-1.011885902	2.52E-10	1.79E-09	down	9.598563766		MTRNR2L12	-3.351176201	1.451322701	1.71E-26	4.43E-25	TIMELESS	TIMELESS	2.73861135	6.859408822	4.90E-13	4.63E-12	up	12.30952771
MTRNR2L12	MTRNR2L12	-3.351176201	1.451322701	1.71E-26	4.43E-25	down	25.76827054		TM4SF1	-3.347629008	5.050625992	2.50E-38	1.21E-36	PRB3	PRB3	2.750684456	-1.128136404	0.012966211	0.024208608	up	1.887186905
TM4SF1	TM4SF1	-3.347629008	5.050625992	2.50E-38	1.21E-36	down	37.60232861		TMEM176A	-3.345844605	4.807868072	9.35E-25	2.15E-23	SLC12A5	SLC12A5	2.75469533	1.884814981	0.001008764	0.00243973	up	2.99621026
TMEM176A	TMEM176A	-3.345844605	4.807868072	9.35E-25	2.15E-23	down	24.02901818		PAPPA	-3.342951444	3.160653289	1.66E-13	1.63E-12	C1orf112	C1orf112	2.755767014	4.423014453	1.21E-13	1.21E-12	up	12.91582117
PAPPA	PAPPA	-3.342951444	3.160653289	1.66E-13	1.63E-12	down	12.78113762		SLC16A4	-3.334060824	2.615660514	3.05E-32	1.09E-30	DMBT1	DMBT1	2.756990141	0.633386744	0.026642078	0.045784884	up	1.574431905
SLC16A4	SLC16A4	-3.334060824	2.615660514	3.05E-32	1.09E-30	down	31.51586487		RAB19	-3.33347375	-0.868843801	2.21E-21	4.11E-20	SPINK5	SPINK5	2.758164927	3.387874925	1.58E-05	5.43E-05	up	4.801855234
RAB19	RAB19	-3.33347375	-0.868843801	2.21E-21	4.11E-20	down	20.65533451		GALNT15	-3.333322811	1.8852891	4.03E-25	9.48E-24	FOXE3	FOXE3	2.759608286	-0.615697191	2.53E-05	8.40E-05	up	4.596247574
GALNT15	GALNT15	-3.333322811	1.8852891	4.03E-25	9.48E-24	down	24.39451061		PRKN	-3.333072723	1.811801886	1.74E-38	8.59E-37	BMP7	BMP7	2.763216607	6.879167284	4.00E-08	2.11E-07	up	7.397439803
PRKN	PRKN	-3.333072723	1.811801886	1.74E-38	8.59E-37	down	37.75885916		AK7	-3.331477183	1.378596288	4.06E-35	1.70E-33	SPIN4	SPIN4	2.765925733	6.157507055	8.56E-10	5.71E-09	up	9.067395908
AK7	AK7	-3.331477183	1.378596288	4.06E-35	1.70E-33	down	34.39099943		LYNX1	-3.326288395	2.195323488	4.70E-28	1.33E-26	PYGM	PYGM	2.766153131	3.710651461	0.000672105	0.001683414	up	3.172563063
LYNX1	LYNX1	-3.326288395	2.195323488	4.70E-28	1.33E-26	down	27.3279807		HSH2D	-3.323328569	-0.84831372	1.57E-16	2.01E-15	PCDHA13	PCDHA13	2.767333542	-2.349884458	0.001773746	0.004070392	up	2.751108601
HSH2D	HSH2D	-3.323328569	-0.84831372	1.57E-16	2.01E-15	down	15.80302689		P2RY6	-3.319628655	0.054616772	3.80E-20	6.36E-19	MGAM	MGAM	2.768479568	4.537605	0.030326139	0.051357977	up	1.518182878
P2RY6	P2RY6	-3.319628655	0.054616772	3.80E-20	6.36E-19	down	19.42048551		ICAM1	-3.316070098	2.500876631	1.93E-24	4.34E-23	GINS1	GINS1	2.774376755	5.576390579	2.71E-20	4.60E-19	up	19.5672541
ICAM1	ICAM1	-3.316070098	2.500876631	1.93E-24	4.34E-23	down	23.71437549		LPCAT2	-3.313989294	4.062053654	5.38E-33	1.99E-31	ZGRF1	ZGRF1	2.774475222	4.128004237	3.07E-19	4.82E-18	up	18.51271051
LPCAT2	LPCAT2	-3.313989294	4.062053654	5.38E-33	1.99E-31	down	32.26915818		KCNC3	-3.313019528	3.146605165	7.79E-14	7.88E-13	GDF11	GDF11	2.775180229	6.399693098	1.80E-14	1.93E-13	up	13.74398558
KCNC3	KCNC3	-3.313019528	3.146605165	7.79E-14	7.88E-13	down	13.1084701		FABP3	-3.305033231	3.378176485	3.73E-14	3.88E-13	PTPRD	PTPRD	2.778288418	6.311249928	6.42E-08	3.28E-07	up	7.192247436
FABP3	FABP3	-3.305033231	3.378176485	3.73E-14	3.88E-13	down	13.42884688		VWA5A	-3.295783904	3.228510294	5.87E-21	1.05E-19	NRG3	NRG3	2.78310806	3.672473595	0.003181409	0.006861427	up	2.497380553
VWA5A	VWA5A	-3.295783904	3.228510294	5.87E-21	1.05E-19	down	20.23122304		COL7A1	-3.295501399	3.215534771	2.56E-21	4.72E-20	SYCE2	SYCE2	2.783578744	1.268802921	1.86E-12	1.66E-11	up	11.72962974
COL7A1	COL7A1	-3.295501399	3.215534771	2.56E-21	4.72E-20	down	20.59170836		RAET1G	-3.291442382	-1.722989137	4.00E-35	1.68E-33	DPYSL3	DPYSL3	2.784089966	6.719111918	7.28E-08	3.68E-07	up	7.137648889
RAET1G	RAET1G	-3.291442382	-1.722989137	4.00E-35	1.68E-33	down	34.39793488		FAM110C	-3.288356958	2.09765311	1.25E-24	2.85E-23	LMNB2	LMNB2	2.787707781	7.434212405	1.88E-18	2.79E-17	up	17.72533624
FAM110C	FAM110C	-3.288356958	2.09765311	1.25E-24	2.85E-23	down	23.90248896		MALL	-3.288332293	-1.581204584	2.19E-32	7.86E-31	BCL11A	BCL11A	2.792079877	5.063761615	1.18E-05	4.19E-05	up	4.926444412
MALL	MALL	-3.288332293	-1.581204584	2.19E-32	7.86E-31	down	31.659823		FBXL8	-3.287697963	-0.377617097	1.54E-19	2.47E-18	SCUBE3	SCUBE3	2.792515935	5.876629264	9.48E-09	5.45E-08	up	8.023072
FBXL8	FBXL8	-3.287697963	-0.377617097	1.54E-19	2.47E-18	down	18.81304874		P2RY2	-3.286157264	-0.566046394	1.49E-10	1.09E-09	NETO2	NETO2	2.794811623	5.752807794	3.10E-10	2.18E-09	up	9.508548334
P2RY2	P2RY2	-3.286157264	-0.566046394	1.49E-10	1.09E-09	down	9.827383239		TLCD1	-3.284667715	1.623440372	3.49E-26	8.85E-25	NME1-NME2	NME1-NME2	2.796433378	1.178479598	3.18E-08	1.69E-07	up	7.497486663
TLCD1	TLCD1	-3.284667715	1.623440372	3.49E-26	8.85E-25	down	25.4569021		CAPS	-3.281799734	3.338538654	3.87E-60	4.50E-58	DBF4	DBF4	2.799035563	5.282836969	2.92E-15	3.34E-14	up	14.53515648
CAPS	CAPS	-3.281799734	3.338538654	3.87E-60	4.50E-58	down	59.41244374		ARG2	-3.280381685	3.475189575	2.31E-41	1.33E-39	LEFTY2	LEFTY2	2.799055927	1.741794289	0.004086372	0.008611789	up	2.388662139
ARG2	ARG2	-3.280381685	3.475189575	2.31E-41	1.33E-39	down	40.63577795		BTG2	-3.278667532	6.75378699	7.84E-30	2.47E-28	CEMIP	CEMIP	2.799736747	4.851078383	0.000240209	0.000660112	up	3.619411002
BTG2	BTG2	-3.278667532	6.75378699	7.84E-30	2.47E-28	down	29.10552775		LTB	-3.274149393	0.528443758	1.68E-23	3.60E-22	TTYH1	TTYH1	2.800568127	3.465228158	0.046447385	0.074757521	up	1.333038735
LTB	LTB	-3.274149393	0.528443758	1.68E-23	3.60E-22	down	22.77398215		CHL1	-3.270301781	3.147857768	0.000137772	0.000399542	ENAH	ENAH	2.801713272	8.752147589	2.36E-20	4.03E-19	up	19.6267752
CHL1	CHL1	-3.270301781	3.147857768	0.000137772	0.000399542	down	3.860838567		S100A10	-3.267029197	5.935832001	5.36E-23	1.11E-21	ACVR2B	ACVR2B	2.803250876	7.448345448	1.20E-10	8.90E-10	up	9.920345009
S100A10	S100A10	-3.267029197	5.935832001	5.36E-23	1.11E-21	down	22.27085119		AIF1L	-3.262287903	7.431270194	1.31E-41	7.54E-40	FANCA	FANCA	2.807643016	4.883935981	9.61E-12	7.99E-11	up	11.01723615
AIF1L	AIF1L	-3.262287903	7.431270194	1.31E-41	7.54E-40	down	40.88431881		SLC22A11	-3.261144643	-2.043956053	1.06E-17	1.49E-16	ZBTB12	ZBTB12	2.809093679	3.246778145	2.36E-10	1.69E-09	up	9.627030234
SLC22A11	SLC22A11	-3.261144643	-2.043956053	1.06E-17	1.49E-16	down	16.97336435		SLC1A1	-3.260904906	2.014081317	4.15E-22	8.10E-21	SAPCD2	SAPCD2	2.813976837	4.335413756	9.04E-16	1.09E-14	up	15.04403807
SLC1A1	SLC1A1	-3.260904906	2.014081317	4.15E-22	8.10E-21	down	21.38237508		ACOT11	-3.25895212	2.653421538	2.11E-43	1.32E-41	AZU1	AZU1	2.818657842	-1.310423305	6.44E-05	0.000198345	up	4.191227425
ACOT11	ACOT11	-3.25895212	2.653421538	2.11E-43	1.32E-41	down	42.6757682		ACSL5	-3.253058291	2.093184993	7.88E-52	6.47E-50	ZNF670-ZNF695	ZNF670-ZNF695	2.821593983	0.038057362	1.83E-12	1.63E-11	up	11.73767068
ACSL5	ACSL5	-3.253058291	2.093184993	7.88E-52	6.47E-50	down	51.10333468		FMO2	-3.24932543	1.489280173	1.10E-07	5.38E-07	EFNA3	EFNA3	2.824558083	4.54047333	4.38E-09	2.66E-08	up	8.358563156
FMO2	FMO2	-3.24932543	1.489280173	1.10E-07	5.38E-07	down	6.959104152		MTRNR2L8	-3.24707033	0.528438734	7.48E-28	2.10E-26	JPH1	JPH1	2.827134148	3.445796781	0.022430133	0.039345602	up	1.649168161
MTRNR2L8	MTRNR2L8	-3.24707033	0.528438734	7.48E-28	2.10E-26	down	27.12589829		ANKDD1B	-3.246641759	-0.330350779	9.46E-20	1.54E-18	CHML	CHML	2.827376161	6.329099938	3.29E-11	2.58E-10	up	10.48254077
ANKDD1B	ANKDD1B	-3.246641759	-0.330350779	9.46E-20	1.54E-18	down	19.02428881		BHLHE40	-3.243087161	5.804565219	3.45E-31	1.16E-29	GRIK2	GRIK2	2.829040567	3.681638444	0.002156976	0.004849504	up	2.666154664
BHLHE40	BHLHE40	-3.243087161	5.804565219	3.45E-31	1.16E-29	down	30.46159007		SLC22A18	-3.241797697	2.372739457	3.98E-27	1.08E-25	FZD2	FZD2	2.830705309	6.720796257	1.65E-15	1.93E-14	up	14.78336754
SLC22A18	SLC22A18	-3.241797697	2.372739457	3.98E-27	1.08E-25	down	26.39999534		CPVL	-3.240980242	5.276348837	1.43E-33	5.41E-32	ARMC12	ARMC12	2.833305218	0.66415787	1.86E-08	1.02E-07	up	7.730792798
CPVL	CPVL	-3.240980242	5.276348837	1.43E-33	5.41E-32	down	32.84486836		GRHL2	-3.239977743	2.036863878	1.67E-07	7.95E-07	CHEK1	CHEK1	2.833366335	5.880360387	2.96E-17	4.01E-16	up	16.52889276
GRHL2	GRHL2	-3.239977743	2.036863878	1.67E-07	7.95E-07	down	6.778433901		HBEGF	-3.239260686	3.440942495	1.95E-30	6.30E-29	IGF2BP2	IGF2BP2	2.834332803	8.259087692	2.42E-12	2.14E-11	up	11.61537535
HBEGF	HBEGF	-3.239260686	3.440942495	1.95E-30	6.30E-29	down	29.71038167		NOS3	-3.234160079	2.811871144	8.73E-42	5.10E-40	SKIDA1	SKIDA1	2.841724907	4.322046509	2.18E-21	4.05E-20	up	20.66227728
NOS3	NOS3	-3.234160079	2.811871144	8.73E-42	5.10E-40	down	41.05908372		C2CD4D	-3.233909345	-0.90802441	1.57E-19	2.51E-18	MTUS2	MTUS2	2.845313606	1.872339755	5.49E-05	0.000171156	up	4.260667063
C2CD4D	C2CD4D	-3.233909345	-0.90802441	1.57E-19	2.51E-18	down	18.80505308		TGM2	-3.230737194	5.253295504	5.46E-45	3.66E-43	PRRT4	PRRT4	2.845510247	1.289594968	0.006549287	0.013136181	up	2.183805996
TGM2	TGM2	-3.230737194	5.253295504	5.46E-45	3.66E-43	down	44.26279		GPBAR1	-3.229846033	0.521658603	1.92E-27	5.27E-26	KLK6	KLK6	2.851146669	6.886853765	0.003171306	0.006841437	up	2.498761814
GPBAR1	GPBAR1	-3.229846033	0.521658603	1.92E-27	5.27E-26	down	26.71603552		CLU	-3.227188153	8.040574113	2.52E-10	1.79E-09	ZNF516	ZNF516	2.851249461	7.195303663	9.66E-16	1.16E-14	up	15.01509292
CLU	CLU	-3.227188153	8.040574113	2.52E-10	1.79E-09	down	9.598320855		FHL5	-3.226477082	-1.136927167	1.30E-10	9.55E-10	TMEM108	TMEM108	2.852464949	3.585982585	8.31E-07	3.56E-06	up	6.080202392
FHL5	FHL5	-3.226477082	-1.136927167	1.30E-10	9.55E-10	down	9.887034867		CABP4	-3.226427641	-1.778511268	1.64E-26	4.27E-25	SMTNL1	SMTNL1	2.852582195	0.651201572	0.000745514	0.001851044	up	3.127544149
CABP4	CABP4	-3.226427641	-1.778511268	1.64E-26	4.27E-25	down	25.78498497		FAM151A	-3.226303833	-1.426603804	1.66E-29	5.10E-28	CHN1	CHN1	2.85462788	5.90683038	7.82E-31	2.56E-29	up	30.10706781
FAM151A	FAM151A	-3.226303833	-1.426603804	1.66E-29	5.10E-28	down	28.77948418		ABI3	-3.224669522	2.293614591	6.93E-56	6.58E-54	BCAT1	BCAT1	2.85577882	6.22195321	0.000996848	0.002414466	up	3.001371057
ABI3	ABI3	-3.224669522	2.293614591	6.93E-56	6.58E-54	down	55.1590337		GGT1	-3.222167874	1.858775508	1.36E-20	2.36E-19	GLRA3	GLRA3	2.858051873	-1.501356741	0.009547956	0.018402065	up	2.020089607
GGT1	GGT1	-3.222167874	1.858775508	1.36E-20	2.36E-19	down	19.86697262		MAN1A1	-3.21492399	5.492711184	1.81E-22	3.59E-21	HOXD11	HOXD11	2.859412953	6.067700782	0.000632741	0.00159443	up	3.198773801
MAN1A1	MAN1A1	-3.21492399	5.492711184	1.81E-22	3.59E-21	down	21.74218612		ESRP2	-3.209229652	2.850281608	4.33E-20	7.23E-19	SNTG2	SNTG2	2.86017846	2.087452077	7.43E-05	0.000226267	up	4.129084506
ESRP2	ESRP2	-3.209229652	2.850281608	4.33E-20	7.23E-19	down	19.36385381		AGRP	-3.206704677	-2.375425608	3.30E-21	6.00E-20	SRPK3	SRPK3	2.862333152	2.375291486	0.037318869	0.061754246	up	1.428071523
AGRP	AGRP	-3.206704677	-2.375425608	3.30E-21	6.00E-20	down	20.48156613		TLR3	-3.204131971	2.277164563	1.80E-24	4.07E-23	C21orf58	C21orf58	2.865539971	4.507752286	1.62E-15	1.90E-14	up	14.78960932
TLR3	TLR3	-3.204131971	2.277164563	1.80E-24	4.07E-23	down	23.74394091		SDC4	-3.202433764	5.896304549	6.36E-51	5.12E-49	LRRC17	LRRC17	2.869676076	5.213732869	5.04E-06	1.91E-05	up	5.29740765
SDC4	SDC4	-3.202433764	5.896304549	6.36E-51	5.12E-49	down	50.19624801		BBOX1	-3.202282337	-0.041890595	2.93E-11	2.31E-10	AC010325.1	AC010325.1	2.871909534	-1.872639578	4.81E-05	0.000151513	up	4.317422549
BBOX1	BBOX1	-3.202282337	-0.041890595	2.93E-11	2.31E-10	down	10.5335493		NUDT8	-3.199011852	1.267902	9.72E-40	5.20E-38	STMN1	STMN1	2.874436833	10.5834912	7.51E-20	1.23E-18	up	19.12454291
NUDT8	NUDT8	-3.199011852	1.267902	9.72E-40	5.20E-38	down	39.01254763		VEPH1	-3.197854997	3.314643674	5.45E-16	6.65E-15	TUBB8B	TUBB8B	2.880229159	1.31288624	0.002150792	0.004836262	up	2.667401635
VEPH1	VEPH1	-3.197854997	3.314643674	5.45E-16	6.65E-15	down	15.26382851		CASP10	-3.196193652	2.442089169	3.87E-38	1.85E-36	SCX	SCX	2.881121754	4.4950873	6.99E-05	0.00021407	up	4.155492924
CASP10	CASP10	-3.196193652	2.442089169	3.87E-38	1.85E-36	down	37.41202975		PHLDA2	-3.192935586	1.906236428	8.53E-17	1.11E-15	ENOX1	ENOX1	2.881461814	4.561939042	2.35E-06	9.36E-06	up	5.629064182
PHLDA2	PHLDA2	-3.192935586	1.906236428	8.53E-17	1.11E-15	down	16.06896267		NOSTRIN	-3.187585067	2.51320689	4.95E-90	1.69E-87	POU6F2	POU6F2	2.882285573	3.239474068	0.00822621	0.016119561	up	2.084800228
NOSTRIN	NOSTRIN	-3.187585067	2.51320689	4.95E-90	1.69E-87	down	89.30556021		TPPP2	-3.185377924	-1.901976895	6.06E-14	6.21E-13	GJA3	GJA3	2.883313115	2.64040621	0.007872298	0.015500061	up	2.103898493
TPPP2	TPPP2	-3.185377924	-1.901976895	6.06E-14	6.21E-13	down	13.21725797		TSPAN33	-3.179777352	5.006434201	1.29E-23	2.78E-22	GINS4	GINS4	2.887437948	3.77370542	3.71E-16	4.60E-15	up	15.43038399
TSPAN33	TSPAN33	-3.179777352	5.006434201	1.29E-23	2.78E-22	down	22.88827902		GGT5	-3.171251723	3.282214116	2.25E-21	4.18E-20	ANK1	ANK1	2.890199107	2.959490501	0.043496319	0.070610014	up	1.361547492
GGT5	GGT5	-3.171251723	3.282214116	2.25E-21	4.18E-20	down	20.64716498		ARHGAP8	-3.170875482	0.377416198	6.84E-21	1.21E-19	KNTC1	KNTC1	2.890665199	6.291229921	2.51E-18	3.68E-17	up	17.59976827
ARHGAP8	ARHGAP8	-3.170875482	0.377416198	6.84E-21	1.21E-19	down	20.16468836		AKR7A3	-3.170005622	0.707736987	1.36E-40	7.49E-39	KIF23	KIF23	2.891259619	5.939306519	4.19E-20	7.01E-19	up	19.37743665
AKR7A3	AKR7A3	-3.170005622	0.707736987	1.36E-40	7.49E-39	down	39.86643392		ST8SIA6	-3.163009616	-1.6172018	8.99E-12	7.51E-11	ADPRHL1	ADPRHL1	2.891383789	4.614032862	3.61E-06	1.40E-05	up	5.441926393
ST8SIA6	ST8SIA6	-3.163009616	-1.6172018	8.99E-12	7.51E-11	down	11.04608734		GMPR	-3.162651859	3.354870988	3.46E-16	4.30E-15	STIL	STIL	2.892031812	4.854202804	9.13E-19	1.38E-17	up	18.03933592
GMPR	GMPR	-3.162651859	3.354870988	3.46E-16	4.30E-15	down	15.46037807		SERINC2	-3.160050914	6.407583524	3.38E-31	1.14E-29	GALNT8	GALNT8	2.892557108	2.431552166	4.60E-09	2.78E-08	up	8.337589856
SERINC2	SERINC2	-3.160050914	6.407583524	3.38E-31	1.14E-29	down	30.47129663		LY6K	-3.154581252	-1.063062551	2.11E-08	1.15E-07	MAP1B	MAP1B	2.893261177	7.703659268	1.44E-08	8.08E-08	up	7.840229567
LY6K	LY6K	-3.154581252	-1.063062551	2.11E-08	1.15E-07	down	7.676659022		FAM177B	-3.153264755	-0.648396295	2.44E-21	4.50E-20	HROB	HROB	2.897370023	3.596544231	4.81E-22	9.34E-21	up	21.31802133
FAM177B	FAM177B	-3.153264755	-0.648396295	2.44E-21	4.50E-20	down	20.61286033		VWA1	-3.151067643	5.50091516	2.72E-51	2.22E-49	GPR141	GPR141	2.898840373	-1.625192474	0.003909969	0.00826764	up	2.407826709
VWA1	VWA1	-3.151067643	5.50091516	2.72E-51	2.22E-49	down	50.56584118		ENG	-3.150746099	6.714137294	3.56E-36	1.57E-34	PRM3	PRM3	2.899331224	-2.520432168	0.000456817	0.001185702	up	3.340257736
ENG	ENG	-3.150746099	6.714137294	3.56E-36	1.57E-34	down	35.44842831		RBBP8NL	-3.150661415	-0.520153275	6.63E-06	2.46E-05	WASF1	WASF1	2.900896065	7.286066026	1.60E-20	2.76E-19	up	19.79712443
RBBP8NL	RBBP8NL	-3.150661415	-0.520153275	6.63E-06	2.46E-05	down	5.178184458		PDE6G	-3.149784072	1.123476855	1.13E-18	1.70E-17	TP73	TP73	2.901177905	1.607795858	7.99E-05	0.000241933	up	4.097199586
PDE6G	PDE6G	-3.149784072	1.123476855	1.13E-18	1.70E-17	down	17.94696628		ABCG8	-3.147484708	-1.693701627	1.39E-14	1.50E-13	CCDC88A	CCDC88A	2.90221044	7.601136307	6.20E-30	1.96E-28	up	29.20754584
ABCG8	ABCG8	-3.147484708	-1.693701627	1.39E-14	1.50E-13	down	13.85655763		PPP1R13L	-3.145109378	3.740366354	5.33E-45	3.59E-43	MAP1LC3C	MAP1LC3C	2.903549795	0.727375009	0.003453834	0.007393609	up	2.461698563
PPP1R13L	PPP1R13L	-3.145109378	3.740366354	5.33E-45	3.59E-43	down	44.2734035		MTRNR2L10	-3.144545931	-1.578480535	1.18E-18	1.76E-17	DPP6	DPP6	2.904345123	6.160182833	2.23E-05	7.45E-05	up	4.65242055
MTRNR2L10	MTRNR2L10	-3.144545931	-1.578480535	1.18E-18	1.76E-17	down	17.9292033		CDCP1	-3.131726151	1.342175325	9.69E-13	8.89E-12	CCDC194	CCDC194	2.90580892	-0.157548908	0.000550994	0.00140243	up	3.25885304
CDCP1	CDCP1	-3.131726151	1.342175325	9.69E-13	8.89E-12	down	12.01383787		KCNJ5	-3.126473437	1.906531565	2.22E-15	2.57E-14	CHI3L1	CHI3L1	2.906253255	2.813432744	0.011459774	0.021672055	up	1.940823954
KCNJ5	KCNJ5	-3.126473437	1.906531565	2.22E-15	2.57E-14	down	14.65401419		CLEC4E	-3.125228636	-1.005349507	1.19E-09	7.81E-09	WDHD1	WDHD1	2.90725626	5.306768503	1.21E-22	2.44E-21	up	21.91603525
CLEC4E	CLEC4E	-3.125228636	-1.005349507	1.19E-09	7.81E-09	down	8.923579347		TDRD9	-3.121668646	-0.075512247	7.05E-07	3.05E-06	PPM1E	PPM1E	2.90966295	4.359193059	2.26E-09	1.43E-08	up	8.646506632
TDRD9	TDRD9	-3.121668646	-0.075512247	7.05E-07	3.05E-06	down	6.151953309		ACTR3C	-3.1192679	0.721292151	1.97E-42	1.20E-40	CCNE2	CCNE2	2.911010152	2.698238072	6.41E-16	7.80E-15	up	15.19333055
ACTR3C	ACTR3C	-3.1192679	0.721292151	1.97E-42	1.20E-40	down	41.70447319		STARD8	-3.118467841	3.164922356	6.90E-37	3.11E-35	TRAIP	TRAIP	2.917459762	3.681778739	1.49E-25	3.63E-24	up	24.82573965
STARD8	STARD8	-3.118467841	3.164922356	6.90E-37	3.11E-35	down	36.16140453		HS3ST1	-3.110911606	3.201681184	6.27E-20	1.04E-18	CGB7	CGB7	2.919474338	-1.01540507	6.32E-05	0.000194973	up	4.199082077
HS3ST1	HS3ST1	-3.110911606	3.201681184	6.27E-20	1.04E-18	down	19.20239821		CDKL1	-3.107264288	1.210781392	4.35E-31	1.45E-29	MTBP	MTBP	2.920153725	4.269727205	9.82E-24	2.12E-22	up	23.00787221
CDKL1	CDKL1	-3.107264288	1.210781392	4.35E-31	1.45E-29	down	30.36114223		SOCS3	-3.107070914	4.470721378	2.35E-23	4.97E-22	LRP4	LRP4	2.920564547	6.72875308	2.24E-07	1.05E-06	up	6.649831544
SOCS3	SOCS3	-3.107070914	4.470721378	2.35E-23	4.97E-22	down	22.62859128		GABRE	-3.105718175	1.248133858	1.16E-17	1.62E-16	KPNA2	KPNA2	2.921061912	7.891853341	6.39E-19	9.77E-18	up	18.19459507
GABRE	GABRE	-3.105718175	1.248133858	1.16E-17	1.62E-16	down	16.9364807		SECTM1	-3.103835583	2.020483111	1.15E-19	1.86E-18	GPR161	GPR161	2.921659231	5.867010394	6.77E-14	6.89E-13	up	13.16948582
SECTM1	SECTM1	-3.103835583	2.020483111	1.15E-19	1.86E-18	down	18.93885188		TUBA4A	-3.103788317	3.733147792	1.19E-15	1.42E-14	GRIN2B	GRIN2B	2.933058782	2.9750997	3.45E-05	0.000111694	up	4.461569813
TUBA4A	TUBA4A	-3.103788317	3.733147792	1.19E-15	1.42E-14	down	14.92272854		DUSP9	-3.1034688	5.410664917	9.36E-19	1.42E-17	TMSB15B	TMSB15B	2.938319301	0.569589452	2.96E-10	2.08E-09	up	9.529175272
DUSP9	DUSP9	-3.1034688	5.410664917	9.36E-19	1.42E-17	down	18.02860539		MAFK	-3.101880599	1.697598364	2.31E-25	5.55E-24	TWIST2	TWIST2	2.940205925	3.77914447	0.001187676	0.002827447	up	2.925302078
MAFK	MAFK	-3.101880599	1.697598364	2.31E-25	5.55E-24	down	24.63563303		LLGL2	-3.100717933	4.714050332	5.05E-38	2.39E-36	CHRFAM7A	CHRFAM7A	2.943051169	1.68854802	1.77E-10	1.29E-09	up	9.752456736
LLGL2	LLGL2	-3.100717933	4.714050332	5.05E-38	2.39E-36	down	37.29658067		PRRG1	-3.100480008	3.2092289	6.25E-28	1.76E-26	NRXN2	NRXN2	2.944618996	5.231321194	1.75E-12	1.56E-11	up	11.75786657
PRRG1	PRRG1	-3.100480008	3.2092289	6.25E-28	1.76E-26	down	27.20411941		CES1	-3.099094135	-0.259870482	1.79E-06	7.27E-06	SMIM2	SMIM2	2.947435007	0.727337611	9.04E-13	8.34E-12	up	12.04383084
CES1	CES1	-3.099094135	-0.259870482	1.79E-06	7.27E-06	down	5.747820368		GPR182	-3.097292867	-1.026168328	1.90E-23	4.05E-22	CCND2	CCND2	2.948151001	8.843264018	2.74E-07	1.26E-06	up	6.562036168
GPR182	GPR182	-3.097292867	-1.026168328	1.90E-23	4.05E-22	down	22.7216445		WWC1	-3.094169337	5.129055477	6.70E-39	3.42E-37	REEP1	REEP1	2.949484278	3.528728095	8.32E-06	3.02E-05	up	5.080025033
WWC1	WWC1	-3.094169337	5.129055477	6.70E-39	3.42E-37	down	38.17398124		ADA2	-3.093574914	4.119014236	7.34E-24	1.60E-22	ASIC1	ASIC1	2.952353858	3.654329459	1.59E-08	8.87E-08	up	7.797667717
ADA2	ADA2	-3.093574914	4.119014236	7.34E-24	1.60E-22	down	23.13448039		IMPA2	-3.0899857	4.550330743	2.23E-48	1.68E-46	POMK	POMK	2.953194629	3.352713333	3.63E-05	0.000116687	up	4.440443991
IMPA2	IMPA2	-3.0899857	4.550330743	2.23E-48	1.68E-46	down	47.65263807		FGL2	-3.088005253	4.072676115	2.78E-17	3.78E-16	ELAPOR2	ELAPOR2	2.957202328	4.962193891	5.57E-07	2.44E-06	up	6.254518137
FGL2	FGL2	-3.088005253	4.072676115	2.78E-17	3.78E-16	down	16.55585301		PIK3IP1	-3.086335573	3.504543253	8.31E-39	4.21E-37	BRCA1	BRCA1	2.95989906	5.360841097	2.08E-19	3.29E-18	up	18.68262044
PIK3IP1	PIK3IP1	-3.086335573	3.504543253	8.31E-39	4.21E-37	down	38.0801993		DENND1C	-3.083841489	1.425772962	2.07E-24	4.65E-23	NHLH1	NHLH1	2.960584912	0.659717966	0.003107971	0.006715394	up	2.507523018
DENND1C	DENND1C	-3.083841489	1.425772962	2.07E-24	4.65E-23	down	23.68416136		PLSCR2	-3.080046845	-2.25337537	3.07E-09	1.91E-08	PACSIN1	PACSIN1	2.966928781	2.604273202	5.21E-05	0.000162796	up	4.283491754
PLSCR2	PLSCR2	-3.080046845	-2.25337537	3.07E-09	1.91E-08	down	8.512567242		RBM47	-3.074265567	5.558691021	2.22E-17	3.03E-16	CRYBB1	CRYBB1	2.969889031	1.091255361	0.026996388	0.046306519	up	1.568694342
RBM47	RBM47	-3.074265567	5.558691021	2.22E-17	3.03E-16	down	16.65433481		ARHGAP29	-3.070907984	5.044449171	6.78E-23	1.39E-21	GABBR2	GABBR2	2.976205272	4.189953149	0.005490831	0.011228572	up	2.260361922
ARHGAP29	ARHGAP29	-3.070907984	5.044449171	6.78E-23	1.39E-21	down	22.16855523		LRRC32	-3.069215478	4.782298316	6.65E-32	2.32E-30	PAPPA2	PAPPA2	2.976316098	6.412955001	0.009276523	0.017940001	up	2.032614796
LRRC32	LRRC32	-3.069215478	4.782298316	6.65E-32	2.32E-30	down	31.17744285		KIF13B	-3.068205523	4.152624403	9.31E-35	3.80E-33	SELENOV	SELENOV	2.978116545	1.736622312	3.19E-05	0.000103803	up	4.495708141
KIF13B	KIF13B	-3.068205523	4.152624403	9.31E-35	3.80E-33	down	34.03118222		KLC3	-3.06381367	0.224747195	1.29E-10	9.54E-10	SPTA1	SPTA1	2.980632937	-1.776657596	0.04277646	0.069551465	up	1.36879516
KLC3	KLC3	-3.06381367	0.224747195	1.29E-10	9.54E-10	down	9.888100239		TMEM51	-3.063246562	3.864987724	2.37E-48	1.78E-46	SOHLH2	SOHLH2	2.980941919	1.736224317	0.000377259	0.00099798	up	3.423360331
TMEM51	TMEM51	-3.063246562	3.864987724	2.37E-48	1.78E-46	down	47.62461586		CXCL8	-3.061096806	1.661508625	1.03E-08	5.91E-08	HEY1	HEY1	2.981271148	6.115658666	6.90E-08	3.51E-07	up	7.160903996
CXCL8	CXCL8	-3.061096806	1.661508625	1.03E-08	5.91E-08	down	7.985248639		MMP24OS	-3.059287469	4.571951955	1.84E-45	1.26E-43	STRIP2	STRIP2	2.981856312	2.503854466	1.45E-10	1.06E-09	up	9.837841981
MMP24OS	MMP24OS	-3.059287469	4.571951955	1.84E-45	1.26E-43	down	44.73510602		SUSD4	-3.056742675	3.425369506	5.41E-13	5.10E-12	LSAMP	LSAMP	2.983815426	5.707222649	1.13E-07	5.55E-07	up	6.945377723
SUSD4	SUSD4	-3.056742675	3.425369506	5.41E-13	5.10E-12	down	12.26650217		TACR1	-3.055180206	-0.61775915	1.75E-11	1.41E-10	RGS17	RGS17	2.985360137	4.212208066	3.13E-12	2.74E-11	up	11.50514534
TACR1	TACR1	-3.055180206	-0.61775915	1.75E-11	1.41E-10	down	10.75604751		DUSP2	-3.053311375	2.384652392	2.55E-15	2.94E-14	C12orf56	C12orf56	2.987881477	2.952391663	5.62E-06	2.11E-05	up	5.250152768
DUSP2	DUSP2	-3.053311375	2.384652392	2.55E-15	2.94E-14	down	14.59278474		FGFR3	-3.048589117	4.223097126	1.14E-10	8.42E-10	ANO4	ANO4	2.988274104	1.703250372	2.54E-06	1.01E-05	up	5.594795241
FGFR3	FGFR3	-3.048589117	4.223097126	1.14E-10	8.42E-10	down	9.944907707		SPTBN2	-3.047568092	6.315873222	7.94E-33	2.90E-31	ZNF724	ZNF724	2.991500543	3.059939877	2.63E-11	2.09E-10	up	10.58008944
SPTBN2	SPTBN2	-3.047568092	6.315873222	7.94E-33	2.90E-31	down	32.10006971		NIPAL1	-3.045721706	1.813874191	1.04E-22	2.09E-21	CHP2	CHP2	2.991859188	-0.109551306	9.82E-05	0.000293158	up	4.007908658
NIPAL1	NIPAL1	-3.045721706	1.813874191	1.04E-22	2.09E-21	down	21.98492337		ECHDC3	-3.044596921	3.05773008	1.03E-23	2.23E-22	STEAP1B	STEAP1B	2.993749095	0.545005236	8.16E-05	0.000246549	up	4.088510028
ECHDC3	ECHDC3	-3.044596921	3.05773008	1.03E-23	2.23E-22	down	22.98596766		FOSL1	-3.044041496	0.952555496	4.04E-20	6.76E-19	MTHFD2	MTHFD2	2.997355828	6.508503969	6.82E-12	5.78E-11	up	11.16636899
FOSL1	FOSL1	-3.044041496	0.952555496	4.04E-20	6.76E-19	down	19.39372352		TCEA3	-3.042600552	3.771373731	2.01E-10	1.45E-09	PCDHB10	PCDHB10	2.99748873	4.809452344	1.08E-11	8.88E-11	up	10.96833654
TCEA3	TCEA3	-3.042600552	3.771373731	2.01E-10	1.45E-09	down	9.696185024		EPAS1	-3.040702254	5.782063784	7.41E-46	5.20E-44	TIAM1	TIAM1	2.999072688	5.913986462	5.98E-15	6.67E-14	up	14.22309693
EPAS1	EPAS1	-3.040702254	5.782063784	7.41E-46	5.20E-44	down	45.13044917		SLC25A35	-3.039059916	2.4291818	9.15E-46	6.37E-44	LEMD1	LEMD1	2.999618606	1.982174519	6.58E-05	0.000202476	up	4.181461208
SLC25A35	SLC25A35	-3.039059916	2.4291818	9.15E-46	6.37E-44	down	45.03844351		TNFRSF12A	-3.034700781	3.980841473	6.54E-21	1.16E-19	RGS7	RGS7	3.000084249	3.467914468	0.000314509	0.000844919	up	3.502366565
TNFRSF12A	TNFRSF12A	-3.034700781	3.980841473	6.54E-21	1.16E-19	down	20.18453844		RBKS	-3.033888515	2.381678098	8.00E-51	6.41E-49	LRRTM2	LRRTM2	3.000215755	4.326668861	0.003027626	0.006559056	up	2.518897827
RBKS	RBKS	-3.033888515	2.381678098	8.00E-51	6.41E-49	down	50.09684215		ATP1A1	-3.029850011	8.705730863	2.30E-70	4.01E-68	TMEM132D	TMEM132D	3.002641005	3.779218998	0.000263179	0.000717948	up	3.579748803
ATP1A1	ATP1A1	-3.029850011	8.705730863	2.30E-70	4.01E-68	down	69.63885536		PRSS8	-3.025890886	4.953390763	1.70E-17	2.35E-16	SGCD	SGCD	3.004754296	5.008811108	0.000116056	0.000341572	up	3.93533303
PRSS8	PRSS8	-3.025890886	4.953390763	1.70E-17	2.35E-16	down	16.76862562		TNF	-3.022345304	-1.549358815	3.24E-09	2.01E-08	CDC7	CDC7	3.008923817	5.126597228	9.20E-23	1.86E-21	up	22.03619096
TNF	TNF	-3.022345304	-1.549358815	3.24E-09	2.01E-08	down	8.489030528		MARVELD3	-3.020678347	2.000801707	4.23E-11	3.28E-10	NFE2	NFE2	3.014836415	1.82120272	1.35E-05	4.70E-05	up	4.870526372
MARVELD3	MARVELD3	-3.020678347	2.000801707	4.23E-11	3.28E-10	down	10.37398002		C9orf135	-3.020543722	-1.865715075	1.35E-10	9.93E-10	TENM3	TENM3	3.025659753	6.339538974	2.45E-10	1.75E-09	up	9.610204808
C9orf135	C9orf135	-3.020543722	-1.865715075	1.35E-10	9.93E-10	down	9.868700535		CAPN13	-3.020351899	-0.636598743	7.19E-08	3.64E-07	PSAT1	PSAT1	3.026768772	6.423850573	3.28E-14	3.43E-13	up	13.48450649
CAPN13	CAPN13	-3.020351899	-0.636598743	7.19E-08	3.64E-07	down	7.143524335		DCDC2	-3.020054496	4.636449118	5.68E-09	3.39E-08	SHCBP1L	SHCBP1L	3.029785457	-1.912244853	0.005761182	0.011721567	up	2.239488412
DCDC2	DCDC2	-3.020054496	4.636449118	5.68E-09	3.39E-08	down	8.245324011		PARD6A	-3.016945555	1.238466663	4.83E-29	1.44E-27	TMEM114	TMEM114	3.030912213	-1.876613707	0.040968705	0.066930364	up	1.387547767
PARD6A	PARD6A	-3.016945555	1.238466663	4.83E-29	1.44E-27	down	28.31566131		MOCOS	-3.016756369	0.565741353	7.18E-15	7.93E-14	PURG	PURG	3.031188302	3.819489937	1.97E-21	3.68E-20	up	20.70465702
MOCOS	MOCOS	-3.016756369	0.565741353	7.18E-15	7.93E-14	down	14.14373306		HLF	-3.015955462	2.211389046	1.04E-17	1.46E-16	LINC00672	LINC00672	3.03763503	2.450875496	5.10E-05	0.000159813	up	4.292102052
HLF	HLF	-3.015955462	2.211389046	1.04E-17	1.46E-16	down	16.98135354		TRADD	-3.013452232	1.93587954	2.23E-25	5.36E-24	NR2F1	NR2F1	3.038505466	9.11470688	7.30E-08	3.68E-07	up	7.136711252
TRADD	TRADD	-3.013452232	1.93587954	2.23E-25	5.36E-24	down	24.65202937		KITLG	-3.012677283	4.446544163	7.41E-27	1.97E-25	CHRDL1	CHRDL1	3.038574682	4.910154746	1.61E-07	7.72E-07	up	6.792276127
KITLG	KITLG	-3.012677283	4.446544163	7.41E-27	1.97E-25	down	26.13003357		CAVIN3	-3.011292443	2.658533238	3.67E-22	7.20E-21	SLC2A7	SLC2A7	3.039477862	-2.108314728	0.017174413	0.030990584	up	1.765118103
CAVIN3	CAVIN3	-3.011292443	2.658533238	3.67E-22	7.20E-21	down	21.43550093		NUDT18	-3.009405005	0.313500236	1.21E-27	3.35E-26	CPA1	CPA1	3.040626277	1.168880422	5.17E-05	0.000161883	up	4.286098274
NUDT18	NUDT18	-3.009405005	0.313500236	1.21E-27	3.35E-26	down	26.91543273		PCP2	-3.004385015	-1.401853939	1.60E-13	1.58E-12	MYEOV	MYEOV	3.042942369	0.391014135	0.005288832	0.010853345	up	2.276640212
PCP2	PCP2	-3.004385015	-1.401853939	1.60E-13	1.58E-12	down	12.7956427		RAB11FIP5	-3.001760277	4.170231013	6.88E-25	1.60E-23	FLNC	FLNC	3.043063277	6.439743477	0.00712271	0.014165176	up	2.147354753
RAB11FIP5	RAB11FIP5	-3.001760277	4.170231013	6.88E-25	1.60E-23	down	24.16219157		RGS7BP	-3.00065618	-0.105037981	1.27E-10	9.38E-10	FANCB	FANCB	3.043149553	1.483065401	1.83E-14	1.96E-13	up	13.736969
RGS7BP	RGS7BP	-3.00065618	-0.105037981	1.27E-10	9.38E-10	down	9.895728953		CYFIP2	-3.000220653	7.298240278	1.42E-63	1.86E-61	MARCHF4	MARCHF4	3.043843828	0.799134045	0.02136996	0.037715614	up	1.670196285
CYFIP2	CYFIP2	-3.000220653	7.298240278	1.42E-63	1.86E-61	down	62.84784399		FGF9	-2.999897871	2.702080251	4.57E-07	2.03E-06	ZNF519	ZNF519	3.045171994	4.808797417	1.04E-25	2.57E-24	up	24.98142876
FGF9	FGF9	-2.999897871	2.702080251	4.57E-07	2.03E-06	down	6.340366313		C11orf45	-2.99951145	0.152729628	6.58E-25	1.53E-23	SYCP2L	SYCP2L	3.0473181	1.488262874	2.19E-05	7.35E-05	up	4.65945221
C11orf45	C11orf45	-2.99951145	0.152729628	6.58E-25	1.53E-23	down	24.18168109		POMC	-2.996644708	0.674613305	6.77E-11	5.14E-10	TTN	TTN	3.048482505	6.029355694	0.02344956	0.040906538	up	1.629865301
POMC	POMC	-2.996644708	0.674613305	6.77E-11	5.14E-10	down	10.1692108		ANXA11	-2.992431558	6.271255999	8.43E-66	1.23E-63	USH1G	USH1G	3.051584829	1.068858532	0.000918422	0.002238048	up	3.036957767
ANXA11	ANXA11	-2.992431558	6.271255999	8.43E-66	1.23E-63	down	65.07442409		SGK1	-2.990133007	4.553480526	2.58E-22	5.09E-21	C20orf203	C20orf203	3.052392901	-0.506798725	1.59E-05	5.46E-05	up	4.798913398
SGK1	SGK1	-2.990133007	4.553480526	2.58E-22	5.09E-21	down	21.58783554		GBP3	-2.989462065	2.875428217	7.68E-21	1.36E-19	GCK	GCK	3.056553572	2.761102925	1.65E-07	7.89E-07	up	6.78254642
GBP3	GBP3	-2.989462065	2.875428217	7.68E-21	1.36E-19	down	20.11454597		BDKRB1	-2.988666093	-0.99482868	6.94E-06	2.56E-05	FFAR3	FFAR3	3.056561974	-2.435811515	0.002771362	0.006063094	up	2.557306668
BDKRB1	BDKRB1	-2.988666093	-0.99482868	6.94E-06	2.56E-05	down	5.158817793		CDKL2	-2.98705151	1.062336173	1.64E-21	3.08E-20	H3C8	H3C8	3.059097087	0.566000611	7.28E-05	0.000221988	up	4.13785993
CDKL2	CDKL2	-2.98705151	1.062336173	1.64E-21	3.08E-20	down	20.78420033		KANK3	-2.986209833	2.415006791	5.92E-23	1.22E-21	EYA2	EYA2	3.059938849	3.649854219	0.027477284	0.047028208	up	1.561026193
KANK3	KANK3	-2.986209833	2.415006791	5.92E-23	1.22E-21	down	22.22763096		CFI	-2.983574059	4.309103041	7.47E-15	8.22E-14	DYNC1I1	DYNC1I1	3.061079817	2.172801873	0.001726516	0.003972561	up	2.762829296
CFI	CFI	-2.983574059	4.309103041	7.47E-15	8.22E-14	down	14.12646851		KRT19	-2.982644446	5.963639923	5.34E-18	7.64E-17	KIAA2012	KIAA2012	3.061438705	-0.168832863	1.95E-07	9.24E-07	up	6.709244159
KRT19	KRT19	-2.982644446	5.963639923	5.34E-18	7.64E-17	down	17.27260504		SOD2	-2.982369842	6.546562999	1.63E-89	5.26E-87	E2F1	E2F1	3.06605568	4.736548632	8.60E-25	1.98E-23	up	24.06556038
SOD2	SOD2	-2.982369842	6.546562999	1.63E-89	5.26E-87	down	88.78683094		MGLL	-2.980722128	4.881143659	5.13E-35	2.13E-33	FOXN4	FOXN4	3.067149352	2.61005049	1.42E-06	5.89E-06	up	5.846904848
MGLL	MGLL	-2.980722128	4.881143659	5.13E-35	2.13E-33	down	34.28985939		OVOL1	-2.978281198	1.423905186	3.92E-15	4.45E-14	CNTN6	CNTN6	3.067209145	1.465624538	1.82E-05	6.20E-05	up	4.739037246
OVOL1	OVOL1	-2.978281198	1.423905186	3.92E-15	4.45E-14	down	14.40698474		ACP3	-2.975331502	1.483277408	2.42E-10	1.73E-09	LRRC7	LRRC7	3.070278096	3.039030951	6.35E-05	0.00019564	up	4.197434208
ACP3	ACP3	-2.975331502	1.483277408	2.42E-10	1.73E-09	down	9.616546116		LIX1	-2.969614669	2.558785079	9.95E-07	4.21E-06	MMP23B	MMP23B	3.071851106	3.540928122	4.37E-06	1.67E-05	up	5.359935626
LIX1	LIX1	-2.969614669	2.558785079	9.95E-07	4.21E-06	down	6.002304883		KIF26A	-2.96846409	1.887573547	3.27E-12	2.87E-11	FBLN7	FBLN7	3.074009644	4.181108364	6.01E-11	4.59E-10	up	10.22108076
KIF26A	KIF26A	-2.96846409	1.887573547	3.27E-12	2.87E-11	down	11.48510874		UGT3A1	-2.967314642	3.530281282	3.64E-13	3.46E-12	ARHGEF39	ARHGEF39	3.078141874	3.931737602	6.19E-19	9.48E-18	up	18.20847362
UGT3A1	UGT3A1	-2.967314642	3.530281282	3.64E-13	3.46E-12	down	12.43927824		VNN1	-2.966191378	-1.570564557	1.02E-10	7.60E-10	EDN3	EDN3	3.084845581	4.19304611	0.00077402	0.001914582	up	3.111248013
VNN1	VNN1	-2.966191378	-1.570564557	1.02E-10	7.60E-10	down	9.991347833		MAFF	-2.965082289	3.503452901	5.77E-27	1.54E-25	PNPLA3	PNPLA3	3.086115643	0.061472499	6.03E-06	2.25E-05	up	5.219349771
MAFF	MAFF	-2.965082289	3.503452901	5.77E-27	1.54E-25	down	26.23899757		SPAAR	-2.961533056	0.279656994	8.58E-30	2.69E-28	NRXN3	NRXN3	3.086209749	4.230906527	1.81E-07	8.61E-07	up	6.741647942
SPAAR	SPAAR	-2.961533056	0.279656994	8.58E-30	2.69E-28	down	29.06634285		ZNF44	-2.959585525	4.218397124	5.28E-91	1.88E-88	TEX11	TEX11	3.090330144	-1.729336867	0.000491433	0.001266937	up	3.308535611
ZNF44	ZNF44	-2.959585525	4.218397124	5.28E-91	1.88E-88	down	90.27770145		FGR	-2.957524871	0.71795432	3.43E-26	8.69E-25	C1QTNF9B	C1QTNF9B	3.09303491	0.019681686	0.042081976	0.068517287	up	1.375903871
FGR	FGR	-2.957524871	0.71795432	3.43E-26	8.69E-25	down	25.46516947		HSD3B7	-2.952923623	2.089927236	4.38E-26	1.10E-24	MYH6	MYH6	3.0961103	0.777323117	0.001673499	0.003865742	up	2.776374666
HSD3B7	HSD3B7	-2.952923623	2.089927236	4.38E-26	1.10E-24	down	25.35811677		SELENOM	-2.951470861	4.145816294	2.97E-12	2.61E-11	PGA5	PGA5	3.097870802	-1.337301657	0.001430498	0.003348231	up	2.844512617
SELENOM	SELENOM	-2.951470861	4.145816294	2.97E-12	2.61E-11	down	11.52713742		SIAE	-2.948917664	3.633426496	9.16E-38	4.28E-36	CA3	CA3	3.098060659	4.292599658	0.039554642	0.064949847	up	1.402802536
SIAE	SIAE	-2.948917664	3.633426496	9.16E-38	4.28E-36	down	37.03812513		IQUB	-2.948902055	0.399794216	1.69E-22	3.36E-21	CPNE7	CPNE7	3.098596682	2.39795452	0.001188269	0.00282845	up	2.925085076
IQUB	IQUB	-2.948902055	0.399794216	1.69E-22	3.36E-21	down	21.77301024		MMRN2	-2.948582874	4.332825365	1.01E-34	4.12E-33	NREP	NREP	3.099067292	10.41102576	3.11E-31	1.05E-29	up	30.50680071
MMRN2	MMRN2	-2.948582874	4.332825365	1.01E-34	4.12E-33	down	33.99416374		IL2RG	-2.947485012	1.809016297	1.63E-16	2.08E-15	SGCG	SGCG	3.099766846	2.210516004	0.015631128	0.028554159	up	1.80600969
IL2RG	IL2RG	-2.947485012	1.809016297	1.63E-16	2.08E-15	down	15.78741927		SLC26A7	-2.942260007	3.579890223	5.87E-06	2.19E-05	SLC1A3	SLC1A3	3.104110751	2.471900377	0.015720441	0.028701343	up	1.803535274
SLC26A7	SLC26A7	-2.942260007	3.579890223	5.87E-06	2.19E-05	down	5.231558422		ATP6V1C2	-2.94219439	1.908703833	2.12E-34	8.41E-33	SGO2	SGO2	3.107452696	4.991840723	1.42E-22	2.84E-21	up	21.84831295
ATP6V1C2	ATP6V1C2	-2.94219439	1.908703833	2.12E-34	8.41E-33	down	33.67354816		CD40	-2.940975283	1.621637851	3.73E-20	6.27E-19	HES6	HES6	3.109412873	4.753588165	3.74E-14	3.89E-13	up	13.42769152
CD40	CD40	-2.940975283	1.621637851	3.73E-20	6.27E-19	down	19.42782555		FUCA1	-2.940965314	5.024699361	2.28E-70	4.01E-68	SULT4A1	SULT4A1	3.110808323	1.897180724	2.34E-08	1.27E-07	up	7.630799586
FUCA1	FUCA1	-2.940965314	5.024699361	2.28E-70	4.01E-68	down	69.64241956		APOL3	-2.940917799	2.124157273	1.12E-28	3.27E-27	HMSD	HMSD	3.111441282	-0.582696949	0.002985094	0.006480598	up	2.52504204
APOL3	APOL3	-2.940917799	2.124157273	1.12E-28	3.27E-27	down	27.9520478		CPNE8	-2.940617074	2.057923205	1.09E-14	1.19E-13	STRA6	STRA6	3.11186538	5.785784597	3.63E-05	0.000116683	up	4.440545874
CPNE8	CPNE8	-2.940617074	2.057923205	1.09E-14	1.19E-13	down	13.96193086		SMTNL2	-2.937924213	3.543557101	3.19E-18	4.64E-17	SOX8	SOX8	3.114619278	4.078871038	0.000845697	0.002075308	up	3.07278516
SMTNL2	SMTNL2	-2.937924213	3.543557101	3.19E-18	4.64E-17	down	17.49688955		TCIM	-2.934891756	6.322262047	9.70E-14	9.72E-13	DNAJC12	DNAJC12	3.115674601	3.713267633	1.67E-08	9.29E-08	up	7.775994114
TCIM	TCIM	-2.934891756	6.322262047	9.70E-14	9.72E-13	down	13.01326358		CCN1	-2.934876573	6.159756377	5.29E-11	4.07E-10	SLC22A31	SLC22A31	3.122167322	0.270775156	0.003701578	0.007872628	up	2.431613049
CCN1	CCN1	-2.934876573	6.159756377	5.29E-11	4.07E-10	down	10.27691028		ESAM	-2.934773542	5.498491235	4.02E-29	1.21E-27	STAC3	STAC3	3.123107849	2.367358124	0.001882176	0.004295202	up	2.725339727
ESAM	ESAM	-2.934773542	5.498491235	4.02E-29	1.21E-27	down	28.39551495		ARSL	-2.934590553	1.600169462	1.67E-13	1.64E-12	ETV1	ETV1	3.124439746	7.260561032	3.07E-10	2.16E-09	up	9.513053075
ARSL	ARSL	-2.934590553	1.600169462	1.67E-13	1.64E-12	down	12.77788684		CNKSR1	-2.933539333	2.603565491	3.82E-19	5.93E-18	C12orf42	C12orf42	3.125718674	-1.985584442	0.002233138	0.005003606	up	2.651084475
CNKSR1	CNKSR1	-2.933539333	2.603565491	3.82E-19	5.93E-18	down	18.41799888		CLDN7	-2.93278976	3.39147574	1.53E-10	1.12E-09	NKAIN2	NKAIN2	3.125939222	1.434443683	0.000521372	0.001335632	up	3.282852249
CLDN7	CLDN7	-2.93278976	3.39147574	1.53E-10	1.12E-09	down	9.814611982		NAGS	-2.930689854	1.558423338	5.46E-36	2.40E-34	HTR1F	HTR1F	3.127302534	2.373495312	0.002714226	0.005954758	up	2.566353918
NAGS	NAGS	-2.930689854	1.558423338	5.46E-36	2.40E-34	down	35.26296247		LIPC	-2.926873393	1.322532766	1.29E-07	6.26E-07	SOGA3	SOGA3	3.128008835	-0.96120648	4.59E-08	2.39E-07	up	7.338560254
LIPC	LIPC	-2.926873393	1.322532766	1.29E-07	6.26E-07	down	6.889337366		GRM1	-2.923976117	0.355929725	5.24E-17	6.92E-16	ZNF492	ZNF492	3.128129812	2.608281748	4.82E-15	5.43E-14	up	14.31655406
GRM1	GRM1	-2.923976117	0.355929725	5.24E-17	6.92E-16	down	16.28063209		SLC6A13	-2.922653766	1.86298462	1.23E-12	1.12E-11	CCDC141	CCDC141	3.129694514	1.19332283	0.017286933	0.031155954	up	1.762282046
SLC6A13	SLC6A13	-2.922653766	1.86298462	1.23E-12	1.12E-11	down	11.90950958		CLMN	-2.921093592	4.847054242	5.70E-55	5.28E-53	TNNI1	TNNI1	3.132259001	6.053596505	0.009765808	0.018773451	up	2.010291823
CLMN	CLMN	-2.921093592	4.847054242	5.70E-55	5.28E-53	down	54.24435209		BNIPL	-2.918978182	-0.190123723	1.46E-29	4.51E-28	TRIM58	TRIM58	3.135091473	1.164497502	0.008764043	0.017075633	up	2.057295519
BNIPL	BNIPL	-2.918978182	-0.190123723	1.46E-29	4.51E-28	down	28.83578056		TFPI2	-2.917995421	3.883610469	1.73E-08	9.59E-08	ANKLE1	ANKLE1	3.135444651	1.846805272	1.34E-10	9.84E-10	up	9.8734344
TFPI2	TFPI2	-2.917995421	3.883610469	1.73E-08	9.59E-08	down	7.76092149		TRNP1	-2.917618415	3.220460394	2.14E-15	2.48E-14	TSPAN11	TSPAN11	3.136621542	4.743653651	2.50E-07	1.16E-06	up	6.601926092
TRNP1	TRNP1	-2.917618415	3.220460394	2.14E-15	2.48E-14	down	14.66970695		SCN2A	-2.917068981	2.245451225	1.80E-05	6.13E-05	WNT5B	WNT5B	3.136770253	4.572402851	6.05E-07	2.64E-06	up	6.218542752
SCN2A	SCN2A	-2.917068981	2.245451225	1.80E-05	6.13E-05	down	4.744740217		MTURN	-2.908176352	5.202040593	1.30E-28	3.79E-27	CCDC138	CCDC138	3.1379665	4.543116466	9.08E-30	2.84E-28	up	29.0417954
MTURN	MTURN	-2.908176352	5.202040593	1.30E-28	3.79E-27	down	27.88662229		COMTD1	-2.907804106	2.612238552	5.40E-27	1.45E-25	CENPM	CENPM	3.14092636	3.828584596	2.55E-19	4.02E-18	up	18.59314937
COMTD1	COMTD1	-2.907804106	2.612238552	5.40E-27	1.45E-25	down	26.26747622		GABRA2	-2.907157106	2.97858125	0.000793814	0.001957941	TGIF2-RAB5IF	TGIF2-RAB5IF	3.141828122	-0.718675462	1.14E-08	6.47E-08	up	7.943765854
GABRA2	GABRA2	-2.907157106	2.97858125	0.000793814	0.001957941	down	3.100280989		LCK	-2.902071833	2.155448	2.34E-17	3.19E-16	CXCR4	CXCR4	3.143143743	7.662943433	2.16E-07	1.01E-06	up	6.665288517
LCK	LCK	-2.902071833	2.155448	2.34E-17	3.19E-16	down	16.63156507		SOSTDC1	-2.896660742	3.70449212	4.30E-07	1.93E-06	ASF1B	ASF1B	3.144298275	5.57305123	9.12E-21	1.60E-19	up	20.04001045
SOSTDC1	SOSTDC1	-2.896660742	3.70449212	4.30E-07	1.93E-06	down	6.366594575		MYRFL	-2.895834112	-1.180315351	4.73E-16	5.81E-15	POTEF	POTEF	3.144897882	-1.052778635	0.021504879	0.037937417	up	1.667462988
MYRFL	MYRFL	-2.895834112	-1.180315351	4.73E-16	5.81E-15	down	15.32482694		SHANK2	-2.893256747	3.716299018	6.81E-14	6.92E-13	CTNND2	CTNND2	3.145231759	2.623328821	0.002204517	0.004942851	up	2.656686591
SHANK2	SHANK2	-2.893256747	3.716299018	6.81E-14	6.92E-13	down	13.16670748		CTF1	-2.884724919	2.822554395	1.97E-30	6.37E-29	PTCHD4	PTCHD4	3.145535389	1.399978312	0.003005769	0.006518589	up	2.522044327
CTF1	CTF1	-2.884724919	2.822554395	1.97E-30	6.37E-29	down	29.70456036		LENG9	-2.884481461	-1.614750438	2.01E-14	2.13E-13	ZNF727	ZNF727	3.14737908	0.947043703	0.018255003	0.032742532	up	1.738618081
LENG9	LENG9	-2.884481461	-1.614750438	2.01E-14	2.13E-13	down	13.69779481		KCNC4	-2.88274076	2.996081852	7.15E-15	7.91E-14	CNTNAP4	CNTNAP4	3.148653134	-0.111609763	0.011987278	0.02256682	up	1.921279438
KCNC4	KCNC4	-2.88274076	2.996081852	7.15E-15	7.91E-14	down	14.14556148		CHD5	-2.881800626	-0.858218469	5.06E-12	4.35E-11	H2AC21	H2AC21	3.150546689	-1.968343605	5.22E-07	2.30E-06	up	6.282007786
CHD5	CHD5	-2.881800626	-0.858218469	5.06E-12	4.35E-11	down	11.29626519		MYH11	-2.880852064	3.76182003	2.89E-12	2.55E-11	CD22	CD22	3.15230786	4.70895667	9.49E-06	3.40E-05	up	5.02290795
MYH11	MYH11	-2.880852064	3.76182003	2.89E-12	2.55E-11	down	11.53842593		HNMT	-2.880823356	3.612181964	1.64E-17	2.26E-16	PSRC1	PSRC1	3.154290018	4.946493416	2.89E-30	9.27E-29	up	29.53956806
HNMT	HNMT	-2.880823356	3.612181964	1.64E-17	2.26E-16	down	16.78639197		PLPP2	-2.878513117	1.11989579	1.03E-12	9.43E-12	SLC25A21	SLC25A21	3.154415783	2.414703825	2.08E-11	1.67E-10	up	10.68112629
PLPP2	PLPP2	-2.878513117	1.11989579	1.03E-12	9.43E-12	down	11.98739415		PLPPR1	-2.875300736	2.314246089	8.26E-06	3.00E-05	SMC4	SMC4	3.154743986	7.167381066	6.26E-14	6.39E-13	up	13.20359329
PLPPR1	PLPPR1	-2.875300736	2.314246089	8.26E-06	3.00E-05	down	5.082894166		SOX17	-2.874244419	1.897650743	4.91E-18	7.06E-17	SLC35F1	SLC35F1	3.155501861	3.620274799	7.51E-05	0.000228445	up	4.124279953
SOX17	SOX17	-2.874244419	1.897650743	4.91E-18	7.06E-17	down	17.3087303		RIPK3	-2.871958742	0.141598197	1.52E-11	1.23E-10	PCDHB9	PCDHB9	3.155965837	4.657759652	1.27E-08	7.17E-08	up	7.896611228
RIPK3	RIPK3	-2.871958742	0.141598197	1.52E-11	1.23E-10	down	10.81835811		ANGPTL3	-2.870397883	0.521733548	1.08E-38	5.43E-37	B3GAT1	B3GAT1	3.158019938	3.918108359	8.08E-09	4.70E-08	up	8.092527986
ANGPTL3	ANGPTL3	-2.870397883	0.521733548	1.08E-38	5.43E-37	down	37.96576092		FGD3	-2.868543065	2.392163058	6.46E-39	3.31E-37	GPA33	GPA33	3.16758691	-0.56988522	0.000304951	0.000822556	up	3.515770467
FGD3	FGD3	-2.868543065	2.392163058	6.46E-39	3.31E-37	down	38.1895438		TRIM47	-2.866640182	2.97020733	4.39E-21	7.90E-20	CABYR	CABYR	3.169592727	3.031520383	4.52E-19	6.99E-18	up	18.34450013
TRIM47	TRIM47	-2.866640182	2.97020733	4.39E-21	7.90E-20	down	20.35771959		ZNF366	-2.865587996	-0.029505392	4.40E-19	6.80E-18	RDM1	RDM1	3.171623937	1.432051628	8.36E-15	9.17E-14	up	14.0778008
ZNF366	ZNF366	-2.865587996	-0.029505392	4.40E-19	6.80E-18	down	18.35702164		THSD7A	-2.863014811	4.36528079	1.14E-11	9.39E-11	PDPN	PDPN	3.182030082	4.993531272	1.59E-12	1.42E-11	up	11.7998286
THSD7A	THSD7A	-2.863014811	4.36528079	1.14E-11	9.39E-11	down	10.94174118		TXK	-2.860401145	-0.928044005	1.23E-21	2.32E-20	CGREF1	CGREF1	3.186873873	1.566809537	1.53E-05	5.27E-05	up	4.816580897
TXK	TXK	-2.860401145	-0.928044005	1.23E-21	2.32E-20	down	20.91140204		TRPM3	-2.858208335	2.296933363	5.91E-07	2.59E-06	FZD9	FZD9	3.186927819	1.083119431	7.09E-05	0.00021696	up	4.14910223
TRPM3	TRPM3	-2.858208335	2.296933363	5.91E-07	2.59E-06	down	6.228417787		ATP10B	-2.857892788	-2.035257617	2.07E-09	1.32E-08	LRRC14B	LRRC14B	3.189022594	-0.242085066	0.042427727	0.069018628	up	1.372350237
ATP10B	ATP10B	-2.857892788	-2.035257617	2.07E-09	1.32E-08	down	8.684305944		PTGS2	-2.857443879	1.951957564	3.27E-09	2.03E-08	CIP2A	CIP2A	3.195561475	4.721856583	4.76E-16	5.84E-15	up	15.32216007
PTGS2	PTGS2	-2.857443879	1.951957564	3.27E-09	2.03E-08	down	8.48527582		TFEB	-2.853401099	2.70259276	2.33E-40	1.27E-38	MAGEL2	MAGEL2	3.197050804	4.089292301	1.18E-06	4.94E-06	up	5.928817695
TFEB	TFEB	-2.853401099	2.70259276	2.33E-40	1.27E-38	down	39.63172773		CASZ1	-2.84303726	3.071648178	2.75E-13	2.65E-12	TNFRSF13C	TNFRSF13C	3.198201618	3.213899009	1.69E-12	1.52E-11	up	11.77210606
CASZ1	CASZ1	-2.84303726	3.071648178	2.75E-13	2.65E-12	down	12.56093917		STUM	-2.83925033	2.580867816	1.42E-10	1.04E-09	CCNF	CCNF	3.198696178	5.258061398	1.37E-16	1.77E-15	up	15.86169906
STUM	STUM	-2.83925033	2.580867816	1.42E-10	1.04E-09	down	9.848891502		ACAT1	-2.837782333	4.9580162	4.17E-55	3.89E-53	MAEL	MAEL	3.199724152	1.970444729	0.002720203	0.005965478	up	2.565398714
ACAT1	ACAT1	-2.837782333	4.9580162	4.17E-55	3.89E-53	down	54.3801914		BCL3	-2.831660667	4.769022394	1.07E-26	2.80E-25	KLF14	KLF14	3.200549351	0.956400048	0.000221606	0.000614336	up	3.654419112
BCL3	BCL3	-2.831660667	4.769022394	1.07E-26	2.80E-25	down	25.97164379		STAC2	-2.829450505	3.303123981	4.72E-12	4.07E-11	CDO1	CDO1	3.201448412	5.185857175	7.68E-19	1.17E-17	up	18.11471523
STAC2	STAC2	-2.829450505	3.303123981	4.72E-12	4.07E-11	down	11.32602282		ARHGEF16	-2.827136315	2.535128267	5.17E-19	7.95E-18	SP6	SP6	3.207928056	4.598927706	1.26E-06	5.28E-06	up	5.898060714
ARHGEF16	ARHGEF16	-2.827136315	2.535128267	5.17E-19	7.95E-18	down	18.28691903		PTH1R	-2.826337218	2.890942567	5.64E-15	6.31E-14	FAM135B	FAM135B	3.209368575	-0.933612214	0.031614931	0.053287713	up	1.50010776
PTH1R	PTH1R	-2.826337218	2.890942567	5.64E-15	6.31E-14	down	14.24885531		TMCO4	-2.82221448	3.356917132	2.42E-25	5.79E-24	UNC13A	UNC13A	3.209727162	0.860652017	0.048818659	0.078160321	up	1.311414151
TMCO4	TMCO4	-2.82221448	3.356917132	2.42E-25	5.79E-24	down	24.61641331		TNFRSF14	-2.81716688	2.699093186	4.11E-26	1.04E-24	LIPI	LIPI	3.211663192	-0.948403885	6.56E-09	3.86E-08	up	8.183316955
TNFRSF14	TNFRSF14	-2.81716688	2.699093186	4.11E-26	1.04E-24	down	25.38570005		PLPP4	-2.816860035	1.020594387	2.09E-10	1.50E-09	KIF26B	KIF26B	3.214536075	8.834467215	4.01E-07	1.81E-06	up	6.396605349
PLPP4	PLPP4	-2.816860035	1.020594387	2.09E-10	1.50E-09	down	9.680425752		TM4SF18	-2.813295342	3.789935014	1.61E-35	6.97E-34	FADS2	FADS2	3.219715432	7.556262002	3.86E-17	5.17E-16	up	16.41394773
TM4SF18	TM4SF18	-2.813295342	3.789935014	1.61E-35	6.97E-34	down	34.79250675		CD274	-2.809216585	-0.326982812	5.42E-25	1.27E-23	TMEM35A	TMEM35A	3.221341272	3.096739432	3.40E-13	3.25E-12	up	12.46896393
CD274	CD274	-2.809216585	-0.326982812	5.42E-25	1.27E-23	down	24.26581959		VWA3B	-2.808009121	-1.551949825	3.93E-10	2.73E-09	TUBB2B	TUBB2B	3.225052873	7.476042078	7.62E-10	5.11E-09	up	9.117866975
VWA3B	VWA3B	-2.808009121	-1.551949825	3.93E-10	2.73E-09	down	9.406039185		MISP	-2.80756691	1.786162245	3.85E-07	1.74E-06	ANGPTL6	ANGPTL6	3.229814087	2.162109269	0.000133128	0.00038751	up	3.875731685
MISP	MISP	-2.80756691	1.786162245	3.85E-07	1.74E-06	down	6.414825246		AP1S3	-2.806550894	1.805155085	1.04E-30	3.41E-29	CPA6	CPA6	3.233572	0.4936235	0.000183685	0.000518316	up	3.73592543
AP1S3	AP1S3	-2.806550894	1.805155085	1.04E-30	3.41E-29	down	29.98156551		GIMAP1	-2.806383654	1.452993171	9.58E-22	1.82E-20	SPTB	SPTB	3.23636225	5.777401981	1.52E-06	6.25E-06	up	5.819252089
GIMAP1	GIMAP1	-2.806383654	1.452993171	9.58E-22	1.82E-20	down	21.01862078		CPM	-2.805674502	4.662792003	9.12E-12	7.61E-11	ATAD2	ATAD2	3.241936174	6.608361296	7.24E-26	1.79E-24	up	25.14035986
CPM	CPM	-2.805674502	4.662792003	9.12E-12	7.61E-11	down	11.04013284		TRPV4	-2.803337639	2.856656002	1.38E-22	2.77E-21	VSTM2L	VSTM2L	3.247060289	0.971327674	0.027369952	0.046859162	up	1.56272596
TRPV4	TRPV4	-2.803337639	2.856656002	1.38E-22	2.77E-21	down	21.85950195		GABARAPL1	-2.802001202	5.695739324	4.85E-38	2.31E-36	TACC3	TACC3	3.247109383	6.820434815	1.35E-19	2.18E-18	up	18.8691662
GABARAPL1	GABARAPL1	-2.802001202	5.695739324	4.85E-38	2.31E-36	down	37.31408718		SH3TC1	-2.800741361	3.540577905	8.78E-39	4.43E-37	P2RX3	P2RX3	3.247594869	-0.55466893	0.004950788	0.010231256	up	2.305325632
SH3TC1	SH3TC1	-2.800741361	3.540577905	8.78E-39	4.43E-37	down	38.05666853		ADRB2	-2.795065575	-1.045604985	3.14E-11	2.47E-10	ARL9	ARL9	3.250426424	1.832469709	7.21E-05	0.000220126	up	4.141920176
ADRB2	ADRB2	-2.795065575	-1.045604985	3.14E-11	2.47E-10	down	10.50327884		GPX3	-2.794190238	6.714161365	9.62E-09	5.52E-08	OR2H2	OR2H2	3.251963621	-2.251022267	0.000413151	0.001083672	up	3.383891061
GPX3	GPX3	-2.794190238	6.714161365	9.62E-09	5.52E-08	down	8.016900807		DUSP1	-2.793151175	6.685268346	1.12E-15	1.34E-14	ISM1	ISM1	3.258852558	4.623598735	7.77E-06	2.84E-05	up	5.109825452
DUSP1	DUSP1	-2.793151175	6.685268346	1.12E-15	1.34E-14	down	14.94918207		LGALS3	-2.79246745	4.36181713	3.90E-13	3.70E-12	RTKN2	RTKN2	3.259925972	5.466160397	1.64E-20	2.83E-19	up	19.78571512
LGALS3	LGALS3	-2.79246745	4.36181713	3.90E-13	3.70E-12	down	12.40915937		TSPAN8	-2.789995461	4.180812955	2.21E-06	8.86E-06	GLI3	GLI3	3.26146605	6.295462557	1.15E-12	1.05E-11	up	11.93808055
TSPAN8	TSPAN8	-2.789995461	4.180812955	2.21E-06	8.86E-06	down	5.654704211		AVPI1	-2.787963078	2.173854634	6.46E-31	2.13E-29	MCM2	MCM2	3.261480366	7.511194961	4.09E-19	6.35E-18	up	18.38785823
AVPI1	AVPI1	-2.787963078	2.173854634	6.46E-31	2.13E-29	down	30.18943364		WFDC1	-2.787719686	0.678805734	8.40E-14	8.47E-13	ARID3B	ARID3B	3.264810841	6.077341917	6.13E-09	3.63E-08	up	8.212246676
WFDC1	WFDC1	-2.787719686	0.678805734	8.40E-14	8.47E-13	down	13.07551968		CAPN12	-2.785788999	-0.516317884	2.15E-17	2.95E-16	HS3ST3A1	HS3ST3A1	3.266552896	3.341998755	5.70E-06	2.14E-05	up	5.244213377
CAPN12	CAPN12	-2.785788999	-0.516317884	2.15E-17	2.95E-16	down	16.6667632		OSGIN1	-2.780049203	-0.987720822	4.80E-23	9.92E-22	TACR3	TACR3	3.270249887	0.84905885	0.001253077	0.002972369	up	2.90202216
OSGIN1	OSGIN1	-2.780049203	-0.987720822	4.80E-23	9.92E-22	down	22.31891571		B3GALT4	-2.779939977	1.406757513	3.62E-33	1.35E-31	PRKCG	PRKCG	3.27180282	1.897592843	0.006401482	0.012874853	up	2.193719489
B3GALT4	B3GALT4	-2.779939977	1.406757513	3.62E-33	1.35E-31	down	32.44124719		GIMAP6	-2.779530323	2.530617737	1.09E-26	2.84E-25	GNG3	GNG3	3.274479462	2.067086517	3.75E-06	1.45E-05	up	5.425450974
GIMAP6	GIMAP6	-2.779530323	2.530617737	1.09E-26	2.84E-25	down	25.96422476		PDK4	-2.779384898	5.971462447	2.91E-21	5.32E-20	C6orf118	C6orf118	3.275288287	1.849468005	7.09E-07	3.06E-06	up	6.149520811
PDK4	PDK4	-2.779384898	5.971462447	2.91E-21	5.32E-20	down	20.53643352		H1-2	-2.778360829	4.086478416	3.91E-14	4.07E-13	GNGT1	GNGT1	3.278642641	1.934211895	0.013113512	0.024444841	up	1.882280979
H1-2	H1-2	-2.778360829	4.086478416	3.91E-14	4.07E-13	down	13.40777017		GSG1	-2.774462845	-2.274562953	6.27E-18	8.92E-17	RADIL	RADIL	3.278974572	4.375337576	1.46E-09	9.47E-09	up	8.835527223
GSG1	GSG1	-2.774462845	-2.274562953	6.27E-18	8.92E-17	down	17.20293489		RASSF7	-2.773242025	3.760324088	1.63E-35	7.03E-34	PAK5	PAK5	3.28016385	0.933166784	0.000120791	0.000354302	up	3.917964893
RASSF7	RASSF7	-2.773242025	3.760324088	1.63E-35	7.03E-34	down	34.78712204		LARGE2	-2.771332697	3.470816611	9.90E-11	7.38E-10	PCDHAC1	PCDHAC1	3.280491203	-0.174144701	1.24E-07	6.01E-07	up	6.908260578
LARGE2	LARGE2	-2.771332697	3.470816611	9.90E-11	7.38E-10	down	10.00436898		PAH	-2.771114289	-1.354532905	2.61E-06	1.03E-05	METTL11B	METTL11B	3.28615724	-1.729205822	0.00790978	0.015560798	up	2.10183558
PAH	PAH	-2.771114289	-1.354532905	2.61E-06	1.03E-05	down	5.583955864		SLC38A5	-2.77059361	0.748639068	2.63E-09	1.65E-08	SACS	SACS	3.287122792	6.744590058	9.66E-18	1.36E-16	up	17.01484521
SLC38A5	SLC38A5	-2.77059361	0.748639068	2.63E-09	1.65E-08	down	8.580270092		TSPO	-2.770498849	4.370636868	9.17E-17	1.19E-15	ACAN	ACAN	3.289579264	4.441173747	0.000126138	0.000368668	up	3.899153827
TSPO	TSPO	-2.770498849	4.370636868	9.17E-17	1.19E-15	down	16.03740019		CARD11	-2.769766638	0.434491996	1.80E-12	1.61E-11	CRABP1	CRABP1	3.290972345	3.790830188	0.001867481	0.004265225	up	2.728743816
CARD11	CARD11	-2.769766638	0.434491996	1.80E-12	1.61E-11	down	11.74396693		MPC1	-2.769084913	4.934288054	9.08E-26	2.24E-24	SCN5A	SCN5A	3.292677061	3.400831425	1.43E-07	6.90E-07	up	6.844727574
MPC1	MPC1	-2.769084913	4.934288054	9.08E-26	2.24E-24	down	25.04211266		RHOD	-2.767036671	2.609150064	1.86E-13	1.82E-12	OGN	OGN	3.294486969	6.216058631	0.018967694	0.033909685	up	1.721985461
RHOD	RHOD	-2.767036671	2.609150064	1.86E-13	1.82E-12	down	12.7304588		IL15RA	-2.764071683	1.780191096	3.57E-27	9.71E-26	TNR	TNR	3.306458206	0.087655319	0.020542704	0.036404315	up	1.687342393
IL15RA	IL15RA	-2.764071683	1.780191096	3.57E-27	9.71E-26	down	26.44789164		P3H2	-2.763911517	5.279572247	2.92E-13	2.80E-12	PCSK1	PCSK1	3.307358231	2.494793532	0.038681907	0.063719452	up	1.412492128
P3H2	P3H2	-2.763911517	5.279572247	2.92E-13	2.80E-12	down	12.53492846		TUFT1	-2.763517635	3.215602847	3.33E-35	1.41E-33	FABP4	FABP4	3.308053069	3.639352953	0.022647128	0.039658443	up	1.644986867
TUFT1	TUFT1	-2.763517635	3.215602847	3.33E-35	1.41E-33	down	34.47802645		NPC1L1	-2.762380581	-0.836138388	5.90E-10	4.02E-09	JPH4	JPH4	3.309452384	5.809013056	7.77E-09	4.54E-08	up	8.109317793
NPC1L1	NPC1L1	-2.762380581	-0.836138388	5.90E-10	4.02E-09	down	9.229317476		C4B	-2.759860079	0.516525399	2.26E-06	9.03E-06	AL033529.1	AL033529.1	3.309537693	-2.703155839	1.80E-07	8.54E-07	up	6.745221665
C4B	C4B	-2.759860079	0.516525399	2.26E-06	9.03E-06	down	5.646184549		PLIN5	-2.757056057	0.850711734	9.72E-12	8.08E-11	WNK2	WNK2	3.310078537	6.262068468	2.73E-13	2.63E-12	up	12.56393749
PLIN5	PLIN5	-2.757056057	0.850711734	9.72E-12	8.08E-11	down	11.01219367		LMO7	-2.75498488	5.118685491	1.09E-25	2.67E-24	ATP4A	ATP4A	3.310622481	-2.214928526	0.000243198	0.000667544	up	3.614039804
LMO7	LMO7	-2.75498488	5.118685491	1.09E-25	2.67E-24	down	24.9636596		ACE2	-2.75388303	-0.836867185	9.75E-25	2.23E-23	MDK	MDK	3.310634509	9.946932165	5.77E-15	6.45E-14	up	14.23849341
ACE2	ACE2	-2.75388303	-0.836867185	9.75E-25	2.23E-23	down	24.01101961		TMEM102	-2.750519475	1.098216302	6.12E-24	1.34E-22	FANCD2	FANCD2	3.310814445	5.375455247	2.88E-20	4.88E-19	up	19.54029204
TMEM102	TMEM102	-2.750519475	1.098216302	6.12E-24	1.34E-22	down	23.21354143		GLRX	-2.748937687	3.960936891	7.79E-26	1.92E-24	EDA2R	EDA2R	3.312040397	2.668007941	0.00104421	0.002517667	up	2.981212221
GLRX	GLRX	-2.748937687	3.960936891	7.79E-26	1.92E-24	down	25.10836798		METRNL	-2.748259448	3.977715647	4.25E-19	6.59E-18	FGF10	FGF10	3.31826619	2.914736759	0.000497945	0.001282517	up	3.302818633
METRNL	METRNL	-2.748259448	3.977715647	4.25E-19	6.59E-18	down	18.37110165		GBP2	-2.745491268	3.285502124	3.74E-19	5.82E-18	MAP2	MAP2	3.3207604	7.593467041	1.57E-08	8.77E-08	up	7.803287837
GBP2	GBP2	-2.745491268	3.285502124	3.74E-19	5.82E-18	down	18.42675953		KLF9	-2.745093582	4.906301528	4.63E-29	1.38E-27	TCF23	TCF23	3.325713711	-0.687474341	0.000510854	0.001312883	up	3.291702847
KLF9	KLF9	-2.745093582	4.906301528	4.63E-29	1.38E-27	down	28.33488673		CPEB3	-2.744326168	2.605539338	5.70E-53	4.90E-51	CHRNA7	CHRNA7	3.331938108	1.797340239	6.80E-12	5.76E-11	up	11.16778122
CPEB3	CPEB3	-2.744326168	2.605539338	5.70E-53	4.90E-51	down	52.24441391		TCIRG1	-2.74282896	3.17586415	6.95E-24	1.52E-22	VWCE	VWCE	3.332728328	2.914555461	1.10E-08	6.25E-08	up	7.959510804
TCIRG1	TCIRG1	-2.74282896	3.17586415	6.95E-24	1.52E-22	down	23.15788473		UPP1	-2.742500077	2.51013052	1.42E-22	2.83E-21	CDON	CDON	3.333422569	5.902949364	3.60E-14	3.75E-13	up	13.4437259
UPP1	UPP1	-2.742500077	2.51013052	1.42E-22	2.83E-21	down	21.84906147		IRX3	-2.742046471	4.558217301	1.44E-07	6.97E-07	DUSP4	DUSP4	3.335113845	5.877651025	9.95E-12	8.25E-11	up	11.00230452
IRX3	IRX3	-2.742046471	4.558217301	1.44E-07	6.97E-07	down	6.840352297		AGFG2	-2.739229271	3.46074832	5.26E-71	9.39E-69	GXYLT2	GXYLT2	3.335657522	4.317751755	1.54E-08	8.60E-08	up	7.812383044
AGFG2	AGFG2	-2.739229271	3.46074832	5.26E-71	9.39E-69	down	70.27878442		DNAH5	-2.738911351	0.809569809	2.81E-10	1.98E-09	KCND2	KCND2	3.336925016	1.680914257	0.014698487	0.027030925	up	1.832727361
DNAH5	DNAH5	-2.738911351	0.809569809	2.81E-10	1.98E-09	down	9.551840029		CPEB4	-2.736210305	4.380475306	1.29E-23	2.77E-22	PNCK	PNCK	3.343100238	2.350719525	2.09E-08	1.14E-07	up	7.679338964
CPEB4	CPEB4	-2.736210305	4.380475306	1.29E-23	2.77E-22	down	22.89078199		SYTL4	-2.734905075	2.78957936	1.99E-19	3.16E-18	H2BU1	H2BU1	3.3432626	1.78497229	6.49E-10	4.39E-09	up	9.187596789
SYTL4	SYTL4	-2.734905075	2.78957936	1.99E-19	3.16E-18	down	18.70165944		KRT8	-2.734445264	6.748251979	1.19E-07	5.81E-07	EME1	EME1	3.345016279	3.081561994	3.58E-31	1.20E-29	up	30.44625921
KRT8	KRT8	-2.734445264	6.748251979	1.19E-07	5.81E-07	down	6.923954268		KCTD16	-2.734214246	1.147505202	9.07E-15	9.90E-14	CALCB	CALCB	3.345485328	2.232468906	0.010422585	0.019870814	up	1.982024558
KCTD16	KCTD16	-2.734214246	1.147505202	9.07E-15	9.90E-14	down	14.04222888		TNFRSF10A	-2.732457245	-0.028490195	8.65E-16	1.04E-14	IGSF1	IGSF1	3.350111202	2.894632257	0.000189318	0.000532745	up	3.722808002
TNFRSF10A	TNFRSF10A	-2.732457245	-0.028490195	8.65E-16	1.04E-14	down	15.06323195		THBS1	-2.731924724	7.266477123	5.18E-13	4.88E-12	RNF157	RNF157	3.350504531	5.854463347	5.91E-18	8.42E-17	up	17.22870193
THBS1	THBS1	-2.731924724	7.266477123	5.18E-13	4.88E-12	down	12.28588633		KRT17	-2.731687472	2.141989017	1.80E-06	7.32E-06	CPNE4	CPNE4	3.353584981	1.267841365	0.002754066	0.006033294	up	2.560025635
KRT17	KRT17	-2.731687472	2.141989017	1.80E-06	7.32E-06	down	5.74410278		MYZAP	-2.728862568	0.926199184	1.55E-11	1.26E-10	SLIT2	SLIT2	3.360717241	6.24506871	3.56E-11	2.78E-10	up	10.44831889
MYZAP	MYZAP	-2.728862568	0.926199184	1.55E-11	1.26E-10	down	10.80874684		GIMAP7	-2.728402904	1.636419678	7.55E-19	1.15E-17	IGSF11	IGSF11	3.363917393	3.235468537	1.15E-06	4.83E-06	up	5.93911559
GIMAP7	GIMAP7	-2.728402904	1.636419678	7.55E-19	1.15E-17	down	18.12198339		S1PR4	-2.727783288	-1.783662099	2.18E-16	2.75E-15	DSC3	DSC3	3.366856403	1.347039449	0.009406075	0.01816273	up	2.026591568
S1PR4	S1PR4	-2.727783288	-1.783662099	2.18E-16	2.75E-15	down	15.66139454		TEPP	-2.722355882	-1.989808453	5.55E-09	3.31E-08	ENC1	ENC1	3.368156761	8.294773987	3.81E-09	2.34E-08	up	8.418850844
TEPP	TEPP	-2.722355882	-1.989808453	5.55E-09	3.31E-08	down	8.255795422		CFTR	-2.718978568	-0.162160557	3.65E-09	2.25E-08	FOXD2	FOXD2	3.368770972	4.354002147	1.28E-06	5.35E-06	up	5.891955378
CFTR	CFTR	-2.718978568	-0.162160557	3.65E-09	2.25E-08	down	8.43795583		TMBIM1	-2.714871598	5.295756452	8.94E-12	7.48E-11	STC2	STC2	3.373954682	3.345698634	1.50E-09	9.68E-09	up	8.825205621
TMBIM1	TMBIM1	-2.714871598	5.295756452	8.94E-12	7.48E-11	down	11.0485795		CCL28	-2.713771329	1.693279801	9.33E-06	3.35E-05	C8orf89	C8orf89	3.375531339	0.171091822	2.04E-05	6.86E-05	up	4.69108275
CCL28	CCL28	-2.713771329	1.693279801	9.33E-06	3.35E-05	down	5.030248014		NAT8L	-2.712267652	3.983932808	2.50E-13	2.42E-12	PRC1	PRC1	3.376166711	6.494233151	4.98E-26	1.25E-24	up	25.30298577
NAT8L	NAT8L	-2.712267652	3.983932808	2.50E-13	2.42E-12	down	12.60205351		NCEH1	-2.710369352	2.893349091	3.26E-41	1.85E-39	CENPH	CENPH	3.379472295	5.448972755	1.93E-26	5.00E-25	up	25.7138228
NCEH1	NCEH1	-2.710369352	2.893349091	3.26E-41	1.85E-39	down	40.48617818		SLC28A1	-2.710274499	-1.793054396	1.42E-10	1.04E-09	FRRS1L	FRRS1L	3.380963831	3.016420763	3.10E-05	0.000101132	up	4.508058925
SLC28A1	SLC28A1	-2.710274499	-1.793054396	1.42E-10	1.04E-09	down	9.849178124		LMNTD2	-2.708568358	0.06792982	9.17E-20	1.49E-18	RACGAP1	RACGAP1	3.381484308	6.314887184	2.61E-26	6.66E-25	up	25.58400287
LMNTD2	LMNTD2	-2.708568358	0.06792982	9.17E-20	1.49E-18	down	19.03784575		GPR17	-2.707532897	-2.302806581	4.72E-09	2.85E-08	ATP8A2	ATP8A2	3.383092575	4.822665056	2.10E-13	2.05E-12	up	12.67709748
GPR17	GPR17	-2.707532897	-2.302806581	4.72E-09	2.85E-08	down	8.325871057		SKAP1	-2.70627696	2.793739919	9.32E-15	1.02E-13	KIRREL2	KIRREL2	3.386831922	1.590789602	0.007123966	0.014165957	up	2.147278187
SKAP1	SKAP1	-2.70627696	2.793739919	9.32E-15	1.02E-13	down	14.03037487		ADHFE1	-2.702072124	2.370580867	1.54E-23	3.31E-22	SHC4	SHC4	3.387759013	3.011677479	5.92E-09	3.51E-08	up	8.227912369
ADHFE1	ADHFE1	-2.702072124	2.370580867	1.54E-23	3.31E-22	down	22.81171397		PRELP	-2.701993922	4.314135492	2.15E-06	8.61E-06	ILDR2	ILDR2	3.389064054	4.20020591	7.08E-06	2.61E-05	up	5.149892665
PRELP	PRELP	-2.701993922	4.314135492	2.15E-06	8.61E-06	down	5.668015032		CD9	-2.701225517	6.957172587	3.08E-25	7.30E-24	LOX	LOX	3.391041963	6.572628458	1.01E-05	3.61E-05	up	4.995381371
CD9	CD9	-2.701225517	6.957172587	3.08E-25	7.30E-24	down	24.51146145		BTC	-2.700751059	1.421168774	2.99E-08	1.59E-07	PRSS21	PRSS21	3.398795249	0.148544935	0.0339731	0.056848066	up	1.468864828
BTC	BTC	-2.700751059	1.421168774	2.99E-08	1.59E-07	down	7.524085542		SPTSSB	-2.698515155	0.162407633	1.49E-05	5.15E-05	BNC1	BNC1	3.399230786	1.052633562	0.000122519	0.000358857	up	3.911797316
SPTSSB	SPTSSB	-2.698515155	0.162407633	1.49E-05	5.15E-05	down	4.82812833		SLC4A4	-2.69474985	3.293694141	2.76E-13	2.66E-12	GJC1	GJC1	3.399461033	6.428452032	3.17E-26	8.08E-25	up	25.49919026
SLC4A4	SLC4A4	-2.69474985	3.293694141	2.76E-13	2.66E-12	down	12.55974315		ZHX3	-2.694180187	4.364558574	1.64E-34	6.55E-33	CHST8	CHST8	3.400241315	0.149387998	0.007885799	0.015521061	up	2.103154272
ZHX3	ZHX3	-2.694180187	4.364558574	1.64E-34	6.55E-33	down	33.78391127		GNGT2	-2.688222824	-0.854902618	1.02E-21	1.94E-20	FAM205C	FAM205C	3.401205843	-2.592357673	4.73E-05	0.000149226	up	4.324693992
GNGT2	GNGT2	-2.688222824	-0.854902618	1.02E-21	1.94E-20	down	20.9899393		TMEM255B	-2.687813631	2.032275691	2.55E-24	5.71E-23	SMOC1	SMOC1	3.401983783	3.159678133	0.000482802	0.001246447	up	3.316231163
TMEM255B	TMEM255B	-2.687813631	2.032275691	2.55E-24	5.71E-23	down	23.59389152		REEP6	-2.687418677	1.71882393	1.08E-09	7.09E-09	EBF2	EBF2	3.406049616	3.537091102	0.000952825	0.002314668	up	3.020986933
REEP6	REEP6	-2.687418677	1.71882393	1.08E-09	7.09E-09	down	8.968447185		WFDC2	-2.686777661	6.967545171	1.31E-19	2.12E-18	UNC5B	UNC5B	3.407679306	7.961933354	3.45E-11	2.69E-10	up	10.46192945
WFDC2	WFDC2	-2.686777661	6.967545171	1.31E-19	2.12E-18	down	18.88123061		FGF1	-2.683811253	1.822970091	3.36E-08	1.78E-07	MSI1	MSI1	3.408902682	6.912430742	1.75E-16	2.23E-15	up	15.75581439
FGF1	FGF1	-2.683811253	1.822970091	3.36E-08	1.78E-07	down	7.473963614		ESRRG	-2.681516951	3.999577515	2.60E-15	2.99E-14	SOBP	SOBP	3.409205427	6.779781905	4.63E-23	9.59E-22	up	22.33423248
ESRRG	ESRRG	-2.681516951	3.999577515	2.60E-15	2.99E-14	down	14.58465891		ZBTB16	-2.681299826	1.402198387	9.33E-08	4.62E-07	DLEU7	DLEU7	3.411757418	0.338885854	1.43E-07	6.91E-07	up	6.843934167
ZBTB16	ZBTB16	-2.681299826	1.402198387	9.33E-08	4.62E-07	down	7.030042074		RARRES1	-2.680991597	2.922140426	1.09E-09	7.15E-09	TAFA3	TAFA3	3.413507258	0.507755616	2.36E-07	1.10E-06	up	6.62741256
RARRES1	RARRES1	-2.680991597	2.922140426	1.09E-09	7.15E-09	down	8.964227802		TTLL6	-2.677952344	-1.218414077	8.14E-08	4.07E-07	EZH2	EZH2	3.414819341	6.369290021	5.46E-21	9.78E-20	up	20.26254556
TTLL6	TTLL6	-2.677952344	-1.218414077	8.14E-08	4.07E-07	down	7.089374025		IRF1	-2.677854238	3.634284162	3.92E-38	1.87E-36	TEDC2	TEDC2	3.415225094	4.091134642	3.31E-26	8.42E-25	up	25.47957114
IRF1	IRF1	-2.677854238	3.634284162	3.92E-38	1.87E-36	down	37.40619437		ALX1	-2.676958049	0.533100372	0.000314618	0.000844935	ZNF423	ZNF423	3.41624387	7.195329446	1.36E-15	1.60E-14	up	14.86721222
ALX1	ALX1	-2.676958049	0.533100372	0.000314618	0.000844935	down	3.502215866		NPAP1	-2.675557262	-0.478889136	7.03E-07	3.04E-06	MAB21L1	MAB21L1	3.416290868	0.858014489	0.007740503	0.015268033	up	2.1112308
NPAP1	NPAP1	-2.675557262	-0.478889136	7.03E-07	3.04E-06	down	6.153013229		BCL6	-2.674198302	4.233579553	5.73E-17	7.56E-16	LINC00634	LINC00634	3.416532359	-0.100778635	5.46E-11	4.19E-10	up	10.26301715
BCL6	BCL6	-2.674198302	4.233579553	5.73E-17	7.56E-16	down	16.24172431		MPP7	-2.673252182	3.008296759	1.65E-20	2.85E-19	ZNF385C	ZNF385C	3.418379225	5.622495161	9.36E-09	5.39E-08	up	8.02866142
MPP7	MPP7	-2.673252182	3.008296759	1.65E-20	2.85E-19	down	19.78175046		SAT1	-2.671976974	6.819031886	7.97E-22	1.52E-20	PRRX2	PRRX2	3.419805596	3.174087349	1.36E-07	6.57E-07	up	6.866468628
SAT1	SAT1	-2.671976974	6.819031886	7.97E-22	1.52E-20	down	21.0988061		CA10	-2.670238829	1.354619033	0.000354483	0.000943049	IGSF23	IGSF23	3.420466238	0.355957876	0.015659242	0.028602334	up	1.805229263
CA10	CA10	-2.670238829	1.354619033	0.000354483	0.000943049	down	3.45040404		RBP2	-2.669929515	-1.977472611	2.61E-19	4.11E-18	NPW	NPW	3.421342601	4.504363895	2.01E-07	9.50E-07	up	6.69621645
RBP2	RBP2	-2.669929515	-1.977472611	2.61E-19	4.11E-18	down	18.58378284		AKR1C2	-2.668436266	3.07707548	7.65E-14	7.74E-13	GHRL	GHRL	3.421611098	3.112776915	3.77E-05	0.00012092	up	4.424118575
AKR1C2	AKR1C2	-2.668436266	3.07707548	7.65E-14	7.74E-13	down	13.11630875		MROH7	-2.668239581	-0.288690812	2.70E-13	2.61E-12	ACSM4	ACSM4	3.421952818	-2.397473304	0.002787396	0.00609411	up	2.554801398
MROH7	MROH7	-2.668239581	-0.288690812	2.70E-13	2.61E-12	down	12.56899284		MMEL1	-2.667910592	-0.873565972	8.23E-12	6.92E-11	ST6GAL2	ST6GAL2	3.422050483	6.154269456	1.36E-09	8.88E-09	up	8.864908003
MMEL1	MMEL1	-2.667910592	-0.873565972	8.23E-12	6.92E-11	down	11.08461124		TBX2	-2.666995471	4.88854318	9.15E-18	1.29E-16	GABRB2	GABRB2	3.422083484	3.695057089	0.003215954	0.006928419	up	2.492690195
TBX2	TBX2	-2.666995471	4.88854318	9.15E-18	1.29E-16	down	17.03839372		SLCO4A1	-2.665756698	3.053265105	6.28E-17	8.27E-16	CFAP77	CFAP77	3.423788212	2.367181412	1.95E-05	6.58E-05	up	4.710667509
SLCO4A1	SLCO4A1	-2.665756698	3.053265105	6.28E-17	8.27E-16	down	16.20178913		CP	-2.663834204	0.659933072	0.000487722	0.001257963	MLLT11	MLLT11	3.427640005	7.544206734	1.36E-18	2.02E-17	up	17.86744225
CP	CP	-2.663834204	0.659933072	0.000487722	0.001257963	down	3.311827657		ARL4D	-2.663474385	3.670965468	9.07E-23	1.84E-21	P2RX6	P2RX6	3.42985493	1.205246861	1.02E-06	4.30E-06	up	5.991704114
ARL4D	ARL4D	-2.663474385	3.670965468	9.07E-23	1.84E-21	down	22.04247442		RASIP1	-2.652231179	3.282016436	3.67E-32	1.30E-30	CYP27C1	CYP27C1	3.431883071	3.114165827	6.11E-14	6.26E-13	up	13.21363942
RASIP1	RASIP1	-2.652231179	3.282016436	3.67E-32	1.30E-30	down	31.43543729		SLC5A10	-2.65111136	-2.093500122	8.26E-17	1.08E-15	DDIAS	DDIAS	3.432039201	4.230230547	4.85E-17	6.44E-16	up	16.31411874
SLC5A10	SLC5A10	-2.65111136	-2.093500122	8.26E-17	1.08E-15	down	16.08280519		CSRNP1	-2.648307585	4.140782584	8.54E-30	2.68E-28	PCDHA9	PCDHA9	3.436883967	0.085966124	4.94E-07	2.19E-06	up	6.306363877
CSRNP1	CSRNP1	-2.648307585	4.140782584	8.54E-30	2.68E-28	down	29.06830243		VDR	-2.647817538	1.653239955	2.69E-14	2.84E-13	CDKN2A	CDKN2A	3.437099115	1.437587219	0.001053526	0.002536405	up	2.977354555
VDR	VDR	-2.647817538	1.653239955	2.69E-14	2.84E-13	down	13.57095736		LNX1	-2.640907924	3.038556898	1.56E-39	8.19E-38	ST6GALNAC5	ST6GALNAC5	3.440368593	3.146065658	3.30E-06	1.28E-05	up	5.481381407
LNX1	LNX1	-2.640907924	3.038556898	1.56E-39	8.19E-38	down	38.80670345		TAPBPL	-2.63952842	2.827056558	8.19E-24	1.78E-22	HES5	HES5	3.44543075	-0.410918749	0.013794448	0.025554441	up	1.860295661
TAPBPL	TAPBPL	-2.63952842	2.827056558	8.19E-24	1.78E-22	down	23.08686863		TICAM1	-2.638395956	2.800371883	1.56E-15	1.83E-14	KLK7	KLK7	3.446316427	3.052432608	0.000617037	0.001557248	up	3.209688716
TICAM1	TICAM1	-2.638395956	2.800371883	1.56E-15	1.83E-14	down	14.8064929		PHYHD1	-2.635040173	3.561428653	1.57E-13	1.55E-12	AURKA	AURKA	3.452172775	5.046462077	1.15E-23	2.49E-22	up	22.93795577
PHYHD1	PHYHD1	-2.635040173	3.561428653	1.57E-13	1.55E-12	down	12.80333309		CCDC187	-2.632806806	-1.676375415	4.01E-07	1.81E-06	CDCA3	CDCA3	3.454878011	5.033468808	2.67E-29	8.08E-28	up	28.57364272
CCDC187	CCDC187	-2.632806806	-1.676375415	4.01E-07	1.81E-06	down	6.396479175		SERPING1	-2.626967474	7.859690321	2.55E-32	9.10E-31	LRRC3B	LRRC3B	3.456571571	1.622443435	0.000762434	0.00188763	up	3.11779789
SERPING1	SERPING1	-2.626967474	7.859690321	2.55E-32	9.10E-31	down	31.59340308		ACADS	-2.626867902	3.026198929	6.45E-34	2.49E-32	CIBAR2	CIBAR2	3.459239297	-1.461599259	0.000945693	0.002298704	up	3.024249656
ACADS	ACADS	-2.626867902	3.026198929	6.45E-34	2.49E-32	down	33.19045389		NLRX1	-2.622797353	3.026512069	1.69E-11	1.36E-10	CACHD1	CACHD1	3.46078044	7.297153914	8.94E-15	9.78E-14	up	14.04857428
NLRX1	NLRX1	-2.622797353	3.026512069	1.69E-11	1.36E-10	down	10.77324583		RTP4	-2.620645681	0.530479607	4.29E-10	2.97E-09	ZSCAN10	ZSCAN10	3.462498163	-0.487474976	4.09E-05	0.000130396	up	4.388729883
RTP4	RTP4	-2.620645681	0.530479607	4.29E-10	2.97E-09	down	9.367584751		MYOC	-2.619291623	-1.20197472	4.25E-06	1.63E-05	PLA2G4D	PLA2G4D	3.462877947	-1.020808137	6.46E-05	0.000199022	up	4.189584778
MYOC	MYOC	-2.619291623	-1.20197472	4.25E-06	1.63E-05	down	5.371468098		KLF5	-2.618279897	3.525088422	5.50E-08	2.83E-07	LRRC71	LRRC71	3.463889284	0.028819642	1.92E-06	7.77E-06	up	5.715976335
KLF5	KLF5	-2.618279897	3.525088422	5.50E-08	2.83E-07	down	7.259422654		CFAP73	-2.616081911	-1.365306965	3.99E-11	3.11E-10	SLC8A3	SLC8A3	3.464125643	1.067781528	0.018710432	0.03349353	up	1.727916178
CFAP73	CFAP73	-2.616081911	-1.365306965	3.99E-11	3.11E-10	down	10.39848811		MYH14	-2.616070108	4.799297562	3.71E-05	0.000119374	ARHGAP20	ARHGAP20	3.464589033	3.276804864	1.70E-06	6.94E-06	up	5.769209223
MYH14	MYH14	-2.616070108	4.799297562	3.71E-05	0.000119374	down	4.43021678		SYBU	-2.615595841	0.873143859	3.40E-11	2.66E-10	PIANP	PIANP	3.467608682	5.643386866	4.81E-19	7.41E-18	up	18.31812821
SYBU	SYBU	-2.615595841	0.873143859	3.40E-11	2.66E-10	down	10.46839477		DSCAML1	-2.615406985	1.921918997	1.97E-10	1.42E-09	ADCY8	ADCY8	3.468331421	-0.020969378	0.021650842	0.038149117	up	1.664525219
DSCAML1	DSCAML1	-2.615406985	1.921918997	1.97E-10	1.42E-09	down	9.706230541		ZNF385B	-2.611173652	1.84857299	2.19E-07	1.03E-06	MCHR1	MCHR1	3.469732742	0.589699395	0.000195239	0.000547342	up	3.709433799
ZNF385B	ZNF385B	-2.611173652	1.84857299	2.19E-07	1.03E-06	down	6.660125756		ADAMTS1	-2.609632897	5.650069392	1.38E-13	1.37E-12	C1orf158	C1orf158	3.470235188	-1.789870781	0.010120906	0.019358606	up	1.994780606
ADAMTS1	ADAMTS1	-2.609632897	5.650069392	1.38E-13	1.37E-12	down	12.85895664		CRACDL	-2.606408553	1.975984555	1.25E-17	1.75E-16	KIF21B	KIF21B	3.474708189	4.8262655	1.27E-07	6.17E-07	up	6.89587278
CRACDL	CRACDL	-2.606408553	1.975984555	1.25E-17	1.75E-16	down	16.90166404		IGFALS	-2.60254843	-0.850712841	1.60E-14	1.72E-13	ONECUT2	ONECUT2	3.474879833	3.502630919	0.000223709	0.000619749	up	3.650316296
IGFALS	IGFALS	-2.60254843	-0.850712841	1.60E-14	1.72E-13	down	13.79583988		GAS6	-2.599681587	5.237949575	1.31E-14	1.42E-13	GLDN	GLDN	3.475467044	0.625798414	0.001722004	0.003964956	up	2.763965942
GAS6	GAS6	-2.599681587	5.237949575	1.31E-14	1.42E-13	down	13.88245104		C16orf86	-2.597797378	-0.654242592	1.78E-26	4.62E-25	CLEC18C	CLEC18C	3.480518672	1.486271387	0.002691062	0.005907094	up	2.570076359
C16orf86	C16orf86	-2.597797378	-0.654242592	1.78E-26	4.62E-25	down	25.74887572		TINCR	-2.596699557	-1.220546642	1.14E-11	9.33E-11	FSD1	FSD1	3.483035696	4.058468798	4.83E-11	3.73E-10	up	10.31603599
TINCR	TINCR	-2.596699557	-1.220546642	1.14E-11	9.33E-11	down	10.94498619		CKMT2	-2.594853237	1.921770492	1.52E-07	7.30E-07	CASQ1	CASQ1	3.483447428	0.314869945	0.035576497	0.059207242	up	1.448836821
CKMT2	CKMT2	-2.594853237	1.921770492	1.52E-07	7.30E-07	down	6.818965288		CES4A	-2.587492718	-1.062260913	2.36E-09	1.49E-08	CENPI	CENPI	3.483903849	2.818922625	2.21E-26	5.69E-25	up	25.65531942
CES4A	CES4A	-2.587492718	-1.062260913	2.36E-09	1.49E-08	down	8.627413281		TP53INP2	-2.586148255	4.953192482	3.10E-29	9.34E-28	CDK1	CDK1	3.484352698	7.164804508	9.99E-19	1.50E-17	up	18.00049789
TP53INP2	TP53INP2	-2.586148255	4.953192482	3.10E-29	9.34E-28	down	28.5084067		HBA1	-2.585166134	-0.720272294	1.52E-06	6.26E-06	CHST1	CHST1	3.484479408	6.988581998	1.94E-08	1.06E-07	up	7.713055372
HBA1	HBA1	-2.585166134	-0.720272294	1.52E-06	6.26E-06	down	5.818778405		GSAP	-2.584689789	2.144240192	4.05E-12	3.52E-11	KDM2B	KDM2B	3.485215146	8.514443296	1.93E-09	1.23E-08	up	8.71529718
GSAP	GSAP	-2.584689789	2.144240192	4.05E-12	3.52E-11	down	11.39233704		ACMSD	-2.581545174	-0.351553477	4.25E-13	4.02E-12	COL20A1	COL20A1	3.489028379	-0.949359332	2.78E-06	1.09E-05	up	5.55580279
ACMSD	ACMSD	-2.581545174	-0.351553477	4.25E-13	4.02E-12	down	12.3717966		ARHGAP24	-2.581327396	5.179332857	2.15E-21	4.00E-20	RFX6	RFX6	3.490941782	-1.423488063	0.019432225	0.03462703	up	1.711477479
ARHGAP24	ARHGAP24	-2.581327396	5.179332857	2.15E-21	4.00E-20	down	20.66821208		TOR4A	-2.580359957	3.056090315	4.38E-17	5.84E-16	SLC7A3	SLC7A3	3.491713745	2.586446333	1.49E-09	9.65E-09	up	8.826762626
TOR4A	TOR4A	-2.580359957	3.056090315	4.38E-17	5.84E-16	down	16.35852548		TCAF2	-2.579217002	0.3864924	2.20E-23	4.67E-22	MYBPC2	MYBPC2	3.493189576	3.362092351	0.005080097	0.010464235	up	2.294127988
TCAF2	TCAF2	-2.579217002	0.3864924	2.20E-23	4.67E-22	down	22.65669274		NCOA7	-2.577428603	5.31273358	1.08E-39	5.70E-38	WDR62	WDR62	3.493984474	4.545764421	3.52E-17	4.74E-16	up	16.45383065
NCOA7	NCOA7	-2.577428603	5.31273358	1.08E-39	5.70E-38	down	38.96780304		VAV3	-2.5766145	5.012228079	4.95E-09	2.98E-08	FRMD5	FRMD5	3.493988965	2.483940081	1.35E-09	8.77E-09	up	8.870628659
VAV3	VAV3	-2.5766145	5.012228079	4.95E-09	2.98E-08	down	8.305016492		CD74	-2.576419642	8.831050185	1.29E-21	2.43E-20	TCEAL7	TCEAL7	3.497758858	5.915862481	6.56E-08	3.34E-07	up	7.183092141
CD74	CD74	-2.576419642	8.831050185	1.29E-21	2.43E-20	down	20.89001739		PTK2B	-2.574255983	3.395435572	1.55E-44	1.02E-42	FOXC2	FOXC2	3.502439178	7.326492401	2.90E-07	1.33E-06	up	6.538259738
PTK2B	PTK2B	-2.574255983	3.395435572	1.55E-44	1.02E-42	down	43.81053091		TYRP1	-2.570216125	1.497362487	5.76E-05	0.000178925	LINGO1	LINGO1	3.504401277	5.595195753	6.20E-08	3.17E-07	up	7.207636943
TYRP1	TYRP1	-2.570216125	1.497362487	5.76E-05	0.000178925	down	4.239741127		LZTS3	-2.567478996	4.07619966	5.08E-24	1.12E-22	TENM4	TENM4	3.506033984	7.345803851	1.30E-09	8.49E-09	up	8.885095395
LZTS3	LZTS3	-2.567478996	4.07619966	5.08E-24	1.12E-22	down	23.29399385		NHLRC4	-2.566191285	1.43903325	3.02E-23	6.35E-22	SCRT1	SCRT1	3.507705408	0.903316265	0.045581744	0.073587913	up	1.341209063
NHLRC4	NHLRC4	-2.566191285	1.43903325	3.02E-23	6.35E-22	down	22.52020607		TGFB1	-2.563204869	5.060842142	4.61E-21	8.28E-20	GALNTL6	GALNTL6	3.510037264	0.836229122	0.002160799	0.004857433	up	2.665385718
TGFB1	TGFB1	-2.563204869	5.060842142	4.61E-21	8.28E-20	down	20.33588087		GRAMD1C	-2.556882835	3.195768795	3.78E-19	5.87E-18	PTF1A	PTF1A	3.510050399	-2.133106486	0.00020873	0.000581984	up	3.680414773
GRAMD1C	GRAMD1C	-2.556882835	3.195768795	3.78E-19	5.87E-18	down	18.4226496		ADRA2A	-2.556448115	1.93250646	2.55E-06	1.01E-05	TNN	TNN	3.510605094	1.257647691	5.04E-05	0.000157853	up	4.297957763
ADRA2A	ADRA2A	-2.556448115	1.93250646	2.55E-06	1.01E-05	down	5.592624421		CLDN4	-2.555847015	6.219710513	3.29E-16	4.09E-15	BACH2	BACH2	3.511386719	6.264027773	6.15E-12	5.24E-11	up	11.21093636
CLDN4	CLDN4	-2.555847015	6.219710513	3.29E-16	4.09E-15	down	15.48326052		SLC48A1	-2.553675041	4.550422008	6.56E-34	2.53E-32	PCDH18	PCDH18	3.521728861	7.909358326	1.08E-08	6.16E-08	up	7.966538355
SLC48A1	SLC48A1	-2.553675041	4.550422008	6.56E-34	2.53E-32	down	33.18299153		CATIP	-2.553419178	0.286695711	8.91E-09	5.15E-08	CYP19A1	CYP19A1	3.522469577	-1.041496141	0.011357514	0.021481142	up	1.9447167
CATIP	CATIP	-2.553419178	0.286695711	8.91E-09	5.15E-08	down	8.049953309		CXCL3	-2.549935862	-1.087125949	6.24E-07	2.72E-06	ITPRIPL1	ITPRIPL1	3.523666941	3.177148761	6.31E-18	8.97E-17	up	17.20012317
CXCL3	CXCL3	-2.549935862	-1.087125949	6.24E-07	2.72E-06	down	6.204926594		CCDC9B	-2.549203839	1.55162263	6.54E-12	5.55E-11	UNCX	UNCX	3.526735903	8.069158977	3.23E-11	2.54E-10	up	10.49132765
CCDC9B	CCDC9B	-2.549203839	1.55162263	6.54E-12	5.55E-11	down	11.18466492		ROBO4	-2.544439895	4.509022265	8.83E-20	1.44E-18	HK2	HK2	3.527301275	5.206142976	1.54E-11	1.25E-10	up	10.81283376
ROBO4	ROBO4	-2.544439895	4.509022265	8.83E-20	1.44E-18	down	19.05403367		CCDC69	-2.543915201	2.592954968	5.84E-31	1.93E-29	KCNH8	KCNH8	3.529532122	2.222547154	8.79E-06	3.17E-05	up	5.056188963
CCDC69	CCDC69	-2.543915201	2.592954968	5.84E-31	1.93E-29	down	30.2333542		HBA2	-2.542232767	3.168036871	2.21E-07	1.03E-06	MN1	MN1	3.532190632	6.73217347	1.49E-08	8.35E-08	up	7.825666889
HBA2	HBA2	-2.542232767	3.168036871	2.21E-07	1.03E-06	down	6.656546035		MTRNR2L1	-2.541614333	-2.134125746	2.76E-07	1.27E-06	GSG1L	GSG1L	3.532842887	0.552407857	0.001391683	0.003265293	up	2.856459821
MTRNR2L1	MTRNR2L1	-2.541614333	-2.134125746	2.76E-07	1.27E-06	down	6.559137419		TFPI	-2.539106679	4.266528249	4.92E-12	4.24E-11	SLCO6A1	SLCO6A1	3.532965478	-0.55024166	0.030989968	0.052374131	up	1.508778866
TFPI	TFPI	-2.539106679	4.266528249	4.92E-12	4.24E-11	down	11.30785245		PCP4	-2.538499155	3.488665582	3.11E-06	1.22E-05	GAS1	GAS1	3.534063419	7.625861367	7.14E-15	7.90E-14	up	14.14614701
PCP4	PCP4	-2.538499155	3.488665582	3.11E-06	1.22E-05	down	5.507056219		C11orf16	-2.537910845	-1.937629096	4.90E-11	3.78E-10	APLP1	APLP1	3.534771597	4.964756584	6.12E-06	2.28E-05	up	5.213298172
C11orf16	C11orf16	-2.537910845	-1.937629096	4.90E-11	3.78E-10	down	10.31006102		SLCO3A1	-2.535888908	3.498151098	8.69E-13	8.03E-12	CLDN6	CLDN6	3.538337445	4.390044893	0.015075681	0.027631736	up	1.821723048
SLCO3A1	SLCO3A1	-2.535888908	3.498151098	8.69E-13	8.03E-12	down	12.06111421		TAL1	-2.532408683	0.216454046	5.81E-21	1.04E-19	OR13A1	OR13A1	3.543130215	-1.22587873	3.13E-06	1.22E-05	up	5.504807231
TAL1	TAL1	-2.532408683	0.216454046	5.81E-21	1.04E-19	down	20.23572083		SIM1	-2.532171182	4.125690806	0.000100152	0.000298133	RBM20	RBM20	3.546711713	4.231892745	7.73E-09	4.51E-08	up	8.111916038
SIM1	SIM1	-2.532171182	4.125690806	0.000100152	0.000298133	down	3.999338256		CNDP2	-2.529869338	6.447326202	1.49E-47	1.09E-45	CDH24	CDH24	3.552169241	6.755733347	1.91E-16	2.43E-15	up	15.71816801
CNDP2	CNDP2	-2.529869338	6.447326202	1.49E-47	1.09E-45	down	46.82780167		MYO1C	-2.52949503	6.027097411	1.13E-24	2.59E-23	RGS4	RGS4	3.552870049	7.025979376	1.65E-06	6.74E-06	up	5.783739292
MYO1C	MYO1C	-2.52949503	6.027097411	1.13E-24	2.59E-23	down	23.94561457		GNA14	-2.52839973	2.100619404	1.40E-11	1.14E-10	KIRREL3	KIRREL3	3.557973789	1.997974671	0.001712915	0.003946797	up	2.766264127
GNA14	GNA14	-2.52839973	2.100619404	1.40E-11	1.14E-10	down	10.85420875		IER2	-2.523473273	6.146557386	1.29E-31	4.44E-30	MYT1L	MYT1L	3.558063668	-0.780877668	0.046345013	0.074650614	up	1.333996991
IER2	IER2	-2.523473273	6.146557386	1.29E-31	4.44E-30	down	30.88981472		RAI2	-2.522895714	3.578461199	2.99E-16	3.72E-15	CCNA1	CCNA1	3.558901948	2.80115404	1.07E-06	4.50E-06	up	5.970755134
RAI2	RAI2	-2.522895714	3.578461199	2.99E-16	3.72E-15	down	15.52482631		KIAA0040	-2.522798998	4.252682356	1.81E-17	2.49E-16	PON1	PON1	3.560056868	1.008099259	0.004084094	0.008609215	up	2.388904304
KIAA0040	KIAA0040	-2.522798998	4.252682356	1.81E-17	2.49E-16	down	16.74254121		HLA-E	-2.522747398	6.871552843	1.95E-32	7.03E-31	FBXO5	FBXO5	3.56622613	5.833866823	3.35E-24	7.46E-23	up	23.47481229
HLA-E	HLA-E	-2.522747398	6.871552843	1.95E-32	7.03E-31	down	31.71060961		BLVRB	-2.521983906	3.542081643	3.44E-14	3.60E-13	PCDHA11	PCDHA11	3.567291737	1.511014574	0.000749274	0.001858973	up	3.125359516
BLVRB	BLVRB	-2.521983906	3.542081643	3.44E-14	3.60E-13	down	13.46319676		SLC66A3	-2.521676152	3.680574197	2.17E-23	4.61E-22	TRIM36	TRIM36	3.569451652	3.066191524	0.000109114	0.000322414	up	3.962118283
SLC66A3	SLC66A3	-2.521676152	3.680574197	2.17E-23	4.61E-22	down	22.66331878		ECRG4	-2.520176322	0.893426343	3.07E-05	0.000100102	CCL15	CCL15	3.570061188	0.738366443	0.007711543	0.015214566	up	2.112858718
ECRG4	ECRG4	-2.520176322	0.893426343	3.07E-05	0.000100102	down	4.513197911		ANKRD33B	-2.51984159	1.733196086	8.07E-08	4.05E-07	CCL15-CCL14	CCL15-CCL14	3.571932781	-1.104389775	0.023956164	0.041692817	up	1.620582723
ANKRD33B	ANKRD33B	-2.51984159	1.733196086	8.07E-08	4.05E-07	down	7.093115491		SYNGR1	-2.518502676	4.140498492	6.36E-29	1.88E-27	ELOVL4	ELOVL4	3.572673057	3.272625629	4.54E-08	2.37E-07	up	7.342636316
SYNGR1	SYNGR1	-2.518502676	4.140498492	6.36E-29	1.88E-27	down	28.19638849		TRHDE	-2.517182724	2.395129369	0.000275283	0.000748231	IGSF9	IGSF9	3.574868147	6.725535483	1.20E-10	8.88E-10	up	9.921085094
TRHDE	TRHDE	-2.517182724	2.395129369	0.000275283	0.000748231	down	3.56022114		GPC4	-2.515511413	4.919119576	1.24E-08	7.03E-08	DPF1	DPF1	3.578473228	2.615919561	1.66E-09	1.07E-08	up	8.77958712
GPC4	GPC4	-2.515511413	4.919119576	1.24E-08	7.03E-08	down	7.905676391		RS1	-2.514178937	-2.415271548	1.01E-09	6.66E-09	H2BC17	H2BC17	3.578628665	-0.606931617	1.35E-10	9.94E-10	up	9.868081566
RS1	RS1	-2.514178937	-2.415271548	1.01E-09	6.66E-09	down	8.997765074		GCA	-2.509904788	3.291153779	1.73E-06	7.05E-06	GINS2	GINS2	3.579357198	5.361254913	3.60E-17	4.84E-16	up	16.44379804
GCA	GCA	-2.509904788	3.291153779	1.73E-06	7.05E-06	down	5.761687174		GIMAP8	-2.506104647	1.861383435	6.79E-22	1.30E-20	GLRA2	GLRA2	3.580472641	-1.031198923	0.001646999	0.003812039	up	2.783306549
GIMAP8	GIMAP8	-2.506104647	1.861383435	6.79E-22	1.30E-20	down	21.16817201		TLDC2	-2.504817668	0.33583984	9.28E-22	1.77E-20	FAM111B	FAM111B	3.582590913	3.910446073	9.82E-17	1.27E-15	up	16.00808588
TLDC2	TLDC2	-2.504817668	0.33583984	9.28E-22	1.77E-20	down	21.03223192		FAM189A2	-2.503556856	0.53356491	7.79E-10	5.22E-09	WASF3	WASF3	3.58491992	8.118286289	1.73E-13	1.70E-12	up	12.76246425
FAM189A2	FAM189A2	-2.503556856	0.53356491	7.79E-10	5.22E-09	down	9.108676548		DAW1	-2.499441474	-1.996010002	3.00E-05	9.79E-05	PNMA2	PNMA2	3.58513557	3.950614819	9.29E-08	4.61E-07	up	7.031790693
DAW1	DAW1	-2.499441474	-1.996010002	3.00E-05	9.79E-05	down	4.523446952		PDGFB	-2.498607671	4.204893393	4.29E-21	7.73E-20	GPR26	GPR26	3.586621363	-1.314107564	0.020069586	0.035642839	up	1.697461576
PDGFB	PDGFB	-2.498607671	4.204893393	4.29E-21	7.73E-20	down	20.36764226		EPS8L1	-2.496735248	4.108380018	1.89E-08	1.04E-07	SKP2	SKP2	3.58917758	6.944408451	1.11E-25	2.72E-24	up	24.95398362
EPS8L1	EPS8L1	-2.496735248	4.108380018	1.89E-08	1.04E-07	down	7.724210296		CYP2S1	-2.494724517	2.458582865	5.21E-07	2.30E-06	KCNK12	KCNK12	3.591146646	2.104702803	8.96E-06	3.23E-05	up	5.047799251
CYP2S1	CYP2S1	-2.494724517	2.458582865	5.21E-07	2.30E-06	down	6.28342899		KCNK15	-2.494614256	-0.200969085	2.27E-09	1.44E-08	MGAT4C	MGAT4C	3.592218726	1.108649389	0.012710364	0.023768772	up	1.895842
KCNK15	KCNK15	-2.494614256	-0.200969085	2.27E-09	1.44E-08	down	8.643950516		PPARG	-2.49395856	2.230651553	1.18E-16	1.52E-15	FBXO43	FBXO43	3.594389652	2.609951624	1.58E-17	2.18E-16	up	16.80204079
PPARG	PPARG	-2.49395856	2.230651553	1.18E-16	1.52E-15	down	15.92801069		MPPED2	-2.492160081	3.261245171	1.32E-05	4.62E-05	PLK4	PLK4	3.594824659	5.21449375	4.20E-30	1.34E-28	up	29.37710754
MPPED2	MPPED2	-2.492160081	3.261245171	1.32E-05	4.62E-05	down	4.879228105		TFAP2C	-2.49051711	0.79110209	0.00024212	0.000664918	LMX1B	LMX1B	3.594876884	5.223596011	7.51E-06	2.75E-05	up	5.124284323
TFAP2C	TFAP2C	-2.49051711	0.79110209	0.00024212	0.000664918	down	3.615969673		RNF183	-2.489555945	-0.457136926	1.84E-10	1.33E-09	CA7	CA7	3.597664702	0.655847764	0.017083758	0.030848103	up	1.767416586
RNF183	RNF183	-2.489555945	-0.457136926	1.84E-10	1.33E-09	down	9.734629316		FNDC9	-2.485974198	-2.22752593	2.93E-11	2.31E-10	ZNF648	ZNF648	3.599233817	0.469945787	0.000161547	0.000461318	up	3.791701482
FNDC9	FNDC9	-2.485974198	-2.22752593	2.93E-11	2.31E-10	down	10.53378235		CLYBL	-2.484039179	2.684827247	1.56E-29	4.81E-28	SEMA3E	SEMA3E	3.599428629	2.916440587	0.005048697	0.010412621	up	2.296820668
CLYBL	CLYBL	-2.484039179	2.684827247	1.56E-29	4.81E-28	down	28.80676259		PNP	-2.48277857	5.053195484	2.76E-16	3.46E-15	PKDCC	PKDCC	3.602498465	7.001769347	3.46E-18	5.02E-17	up	17.46083936
PNP	PNP	-2.48277857	5.053195484	2.76E-16	3.46E-15	down	15.5590988		CXCL16	-2.480157544	4.414944364	1.47E-16	1.89E-15	FAIM2	FAIM2	3.602837323	5.283077468	2.24E-06	8.97E-06	up	5.648978661
CXCL16	CXCL16	-2.480157544	4.414944364	1.47E-16	1.89E-15	down	15.83236378		TNS1	-2.479550393	6.678819779	2.05E-16	2.59E-15	TMEM200C	TMEM200C	3.603994769	3.582423114	2.93E-08	1.56E-07	up	7.533245905
TNS1	TNS1	-2.479550393	6.678819779	2.05E-16	2.59E-15	down	15.68756825		TOB1	-2.478721215	5.197946916	2.63E-27	7.19E-26	PARPBP	PARPBP	3.604102338	4.935154072	1.14E-18	1.71E-17	up	17.94405911
TOB1	TOB1	-2.478721215	5.197946916	2.63E-27	7.19E-26	down	26.57994703		ADAMTS16	-2.478708973	3.07301262	7.89E-07	3.39E-06	SYNGR4	SYNGR4	3.60500392	-0.043410153	0.000193706	0.000543602	up	3.712856989
ADAMTS16	ADAMTS16	-2.478708973	3.07301262	7.89E-07	3.39E-06	down	6.102655444		PAPLN	-2.474692757	3.269192958	1.21E-12	1.10E-11	COL13A1	COL13A1	3.612394186	5.320837835	5.75E-16	7.01E-15	up	15.24011337
PAPLN	PAPLN	-2.474692757	3.269192958	1.21E-12	1.10E-11	down	11.91628903		SEMA3G	-2.473739652	3.383976996	1.24E-13	1.23E-12	SH2D5	SH2D5	3.620826731	1.444037206	1.26E-08	7.13E-08	up	7.899113566
SEMA3G	SEMA3G	-2.473739652	3.383976996	1.24E-13	1.23E-12	down	12.90568816		HDAC11	-2.473517459	3.593870525	4.74E-28	1.34E-26	C1QL1	C1QL1	3.624458674	3.789411846	0.00046706	0.001209421	up	3.33062716
HDAC11	HDAC11	-2.473517459	3.593870525	4.74E-28	1.34E-26	down	27.32396703		MECOM	-2.471384351	5.76092878	5.08E-07	2.24E-06	CCNB1	CCNB1	3.628539449	6.938352268	9.99E-18	1.40E-16	up	17.00022442
MECOM	MECOM	-2.471384351	5.76092878	5.08E-07	2.24E-06	down	6.294440955		OPLAH	-2.471072313	2.654151982	1.14E-11	9.35E-11	SHANK1	SHANK1	3.628553241	3.443752458	0.000329864	0.000881695	up	3.481665417
OPLAH	OPLAH	-2.471072313	2.654151982	1.14E-11	9.35E-11	down	10.94374482		MMP24	-2.468131598	1.482469696	6.26E-08	3.20E-07	BRINP1	BRINP1	3.639482909	5.872628188	1.43E-08	8.02E-08	up	7.844034596
MMP24	MMP24	-2.468131598	1.482469696	6.26E-08	3.20E-07	down	7.203316765		GRHL3	-2.467527672	-0.420206424	3.16E-06	1.23E-05	BTNL2	BTNL2	3.644253022	0.343489958	0.000190715	0.000536126	up	3.719614213
GRHL3	GRHL3	-2.467527672	-0.420206424	3.16E-06	1.23E-05	down	5.500591436		PDE4A	-2.466645125	3.259103078	2.84E-12	2.50E-11	UBL4B	UBL4B	3.645726518	-2.054601801	0.014351832	0.026446742	up	1.843092665
PDE4A	PDE4A	-2.466645125	3.259103078	2.84E-12	2.50E-11	down	11.54711607		DOK7	-2.46605049	1.467391987	5.58E-07	2.45E-06	DNA2	DNA2	3.646290371	5.025321961	1.20E-20	2.10E-19	up	19.91954799
DOK7	DOK7	-2.46605049	1.467391987	5.58E-07	2.45E-06	down	6.253001597		KRT23	-2.461869915	-1.872446043	3.29E-06	1.28E-05	C1QTNF4	C1QTNF4	3.65482519	5.831362657	2.99E-09	1.87E-08	up	8.524516387
KRT23	KRT23	-2.461869915	-1.872446043	3.29E-06	1.28E-05	down	5.483433694		FN3K	-2.457815667	4.04990182	1.28E-21	2.41E-20	COL11A2	COL11A2	3.661034125	3.136897624	0.000156632	0.000448609	up	3.805119999
FN3K	FN3K	-2.457815667	4.04990182	1.28E-21	2.41E-20	down	20.89393249		NUDT7	-2.457682898	0.939981847	1.38E-25	3.35E-24	PCDHA1	PCDHA1	3.661648887	1.546921649	1.14E-09	7.45E-09	up	8.944850811
NUDT7	NUDT7	-2.457682898	0.939981847	1.38E-25	3.35E-24	down	24.86035755		C1QTNF1	-2.457626225	3.209629731	5.07E-10	3.47E-09	IL1RAPL1	IL1RAPL1	3.662326962	1.149032701	1.27E-05	4.47E-05	up	4.895434002
C1QTNF1	C1QTNF1	-2.457626225	3.209629731	5.07E-10	3.47E-09	down	9.295336539		CAPN8	-2.457548604	0.144763897	1.22E-05	4.31E-05	ZBTB8B	ZBTB8B	3.662394714	2.588849921	7.15E-26	1.77E-24	up	25.14554654
CAPN8	CAPN8	-2.457548604	0.144763897	1.22E-05	4.31E-05	down	4.91261423		PALMD	-2.45678447	2.878093636	4.17E-12	3.62E-11	DENND5B	DENND5B	3.6631051	7.075148406	1.23E-12	1.12E-11	up	11.91010826
PALMD	PALMD	-2.45678447	2.878093636	4.17E-12	3.62E-11	down	11.37967087		PRKCH	-2.453852767	2.81574389	8.04E-27	2.13E-25	GLP1R	GLP1R	3.663419075	0.889680279	3.90E-05	0.000124759	up	4.409444617
PRKCH	PRKCH	-2.453852767	2.81574389	8.04E-27	2.13E-25	down	26.0945013		DPP7	-2.453277347	4.423464961	2.48E-09	1.56E-08	SCML2	SCML2	3.664261255	4.637251721	1.22E-19	1.97E-18	up	18.91379436
DPP7	DPP7	-2.453277347	4.423464961	2.48E-09	1.56E-08	down	8.606317686		BMPR1B	-2.452834275	3.620569017	1.58E-08	8.82E-08	PRSS56	PRSS56	3.665548671	-0.333229005	0.001735109	0.003990095	up	2.760673211
BMPR1B	BMPR1B	-2.452834275	3.620569017	1.58E-08	8.82E-08	down	7.80045153		PLEKHN1	-2.452493529	-1.879186109	1.21E-06	5.06E-06	THEGL	THEGL	3.66613704	-1.586099761	1.58E-06	6.49E-06	up	5.801440844
PLEKHN1	PLEKHN1	-2.452493529	-1.879186109	1.21E-06	5.06E-06	down	5.91771582		SYNGR2	-2.452068981	5.430075327	7.87E-34	3.02E-32	BRCA2	BRCA2	3.673470369	4.682522611	9.76E-19	1.47E-17	up	18.01046632
SYNGR2	SYNGR2	-2.452068981	5.430075327	7.87E-34	3.02E-32	down	33.10380952		SLC6A6	-2.451259389	3.833035388	2.46E-26	6.32E-25	CKAP2	CKAP2	3.675098146	7.316803454	4.03E-29	1.21E-27	up	28.39474334
SLC6A6	SLC6A6	-2.451259389	3.833035388	2.46E-26	6.32E-25	down	25.60830644		ICAM5	-2.450331836	-1.85468222	6.95E-05	0.000212821	KCNK10	KCNK10	3.67513475	0.429439117	5.40E-05	0.000168424	up	4.267985449
ICAM5	ICAM5	-2.450331836	-1.85468222	6.95E-05	0.000212821	down	4.158275875		TNXB	-2.449643307	3.204500106	1.09E-09	7.18E-09	TRIP13	TRIP13	3.675361407	4.838151264	5.81E-28	1.64E-26	up	27.23557197
TNXB	TNXB	-2.449643307	3.204500106	1.09E-09	7.18E-09	down	8.961886149		ST3GAL4	-2.449019382	4.339751397	7.32E-43	4.50E-41	ELAVL3	ELAVL3	3.676302939	3.385960884	0.004812129	0.009978461	up	2.317662718
ST3GAL4	ST3GAL4	-2.449019382	4.339751397	7.32E-43	4.50E-41	down	42.13528528		CTSD	-2.447010504	7.995229148	2.65E-42	1.61E-40	MEIS1	MEIS1	3.6781715	7.830617884	2.57E-13	2.48E-12	up	12.59041135
CTSD	CTSD	-2.447010504	7.995229148	2.65E-42	1.61E-40	down	41.57680254		C1orf115	-2.446424539	3.891885738	8.06E-22	1.54E-20	CYP4F22	CYP4F22	3.680913509	1.208654095	0.01891064	0.033818733	up	1.723293782
C1orf115	C1orf115	-2.446424539	3.891885738	8.06E-22	1.54E-20	down	21.0936527		CDK2AP2	-2.445746616	5.818936959	1.01E-34	4.11E-33	IL17RD	IL17RD	3.688621346	7.951316449	2.96E-15	3.38E-14	up	14.52916415
CDK2AP2	CDK2AP2	-2.445746616	5.818936959	1.01E-34	4.11E-33	down	33.99665088		LRATD2	-2.444715073	5.105035683	1.48E-08	8.26E-08	FATE1	FATE1	3.689044937	-0.490737125	2.17E-05	7.30E-05	up	4.66298349
LRATD2	LRATD2	-2.444715073	5.105035683	1.48E-08	8.26E-08	down	7.830422351		PTER	-2.44047263	2.991303383	4.25E-11	3.29E-10	REEP2	REEP2	3.693781102	4.877225068	3.25E-15	3.71E-14	up	14.48762374
PTER	PTER	-2.44047263	2.991303383	4.25E-11	3.29E-10	down	10.37204174		POU3F3	-2.438259408	5.693788732	0.002197684	0.00493292	CDH20	CDH20	3.694552575	2.787767037	2.01E-06	8.07E-06	up	5.697835355
POU3F3	POU3F3	-2.438259408	5.693788732	0.002197684	0.00493292	down	2.658034808		TMEM229B	-2.437405464	0.76010682	6.87E-16	8.34E-15	TET1	TET1	3.696377033	6.155839434	1.75E-22	3.48E-21	up	21.75735847
TMEM229B	TMEM229B	-2.437405464	0.76010682	6.87E-16	8.34E-15	down	15.16293906		NPNT	-2.436018024	4.67620552	1.17E-06	4.91E-06	WNT10B	WNT10B	3.696573622	0.199283608	1.63E-05	5.60E-05	up	4.787214337
NPNT	NPNT	-2.436018024	4.67620552	1.17E-06	4.91E-06	down	5.930859375		PRKCQ	-2.430790237	3.242718385	2.68E-15	3.08E-14	H2AC4	H2AC4	3.71266071	-2.36409305	2.54E-05	8.41E-05	up	4.595947335
PRKCQ	PRKCQ	-2.430790237	3.242718385	2.68E-15	3.08E-14	down	14.57145904		CKMT1A	-2.426505899	-0.361293017	4.26E-06	1.63E-05	KHDC1L	KHDC1L	3.716837243	-1.347916498	0.002983575	0.006478158	up	2.525263012
CKMT1A	CKMT1A	-2.426505899	-0.361293017	4.26E-06	1.63E-05	down	5.370346891		PROM1	-2.426450655	5.814560186	5.15E-09	3.09E-08	SULT1E1	SULT1E1	3.717734013	2.804639538	0.020154374	0.035781805	up	1.695630691
PROM1	PROM1	-2.426450655	5.814560186	5.15E-09	3.09E-08	down	8.28824198		TACC1	-2.425955277	5.401831485	2.32E-32	8.33E-31	KNL1	KNL1	3.719459074	5.227536625	3.67E-30	1.17E-28	up	29.43505663
TACC1	TACC1	-2.425955277	5.401831485	2.32E-32	8.33E-31	down	31.63399176		NPR1	-2.42570126	4.968929539	2.08E-09	1.33E-08	LAMA4	LAMA4	3.719964731	8.961680689	2.63E-16	3.30E-15	up	15.58021865
NPR1	NPR1	-2.42570126	4.968929539	2.08E-09	1.33E-08	down	8.680984035		KLHL21	-2.425602805	4.909241023	1.38E-22	2.77E-21	NXPH4	NXPH4	3.723430255	5.407166788	1.54E-09	9.91E-09	up	8.813825889
KLHL21	KLHL21	-2.425602805	4.909241023	1.38E-22	2.77E-21	down	21.86068104		TMEM86A	-2.42485623	2.742551891	1.91E-38	9.37E-37	SLC1A6	SLC1A6	3.728311434	0.315035936	0.034305237	0.057338625	up	1.464639575
TMEM86A	TMEM86A	-2.42485623	2.742551891	1.91E-38	9.37E-37	down	37.71976245		SCN3A	-2.424113475	0.843272097	0.000318299	0.000853981	GAS2	GAS2	3.728643651	5.160122896	0.00331565	0.007125674	up	2.47943132
SCN3A	SCN3A	-2.424113475	0.843272097	0.000318299	0.000853981	down	3.49716503		MAPK13	-2.423379172	3.448429975	1.94E-18	2.87E-17	FANCI	FANCI	3.731328583	6.293418923	8.92E-25	2.05E-23	up	24.04976906
MAPK13	MAPK13	-2.423379172	3.448429975	1.94E-18	2.87E-17	down	17.71141542		GRHL1	-2.422334761	0.997940689	6.67E-14	6.79E-13	PCDHA2	PCDHA2	3.731528989	1.482269609	1.01E-08	5.77E-08	up	7.997428067
GRHL1	GRHL1	-2.422334761	0.997940689	6.67E-14	6.79E-13	down	13.1759696		S100A5	-2.422092301	-1.496719015	1.24E-10	9.13E-10	RFPL2	RFPL2	3.73253337	-1.809589099	0.00023128	0.000638033	up	3.635861015
S100A5	S100A5	-2.422092301	-1.496719015	1.24E-10	9.13E-10	down	9.908069565		RHOB	-2.415189841	7.471361491	9.95E-15	1.08E-13	LHFPL1	LHFPL1	3.743672245	0.25431397	2.52E-11	2.00E-10	up	10.59934248
RHOB	RHOB	-2.415189841	7.471361491	9.95E-15	1.08E-13	down	14.00211692		EVC	-2.414903732	5.541409435	1.85E-15	2.16E-14	KLHL23	KLHL23	3.745247487	6.589398219	1.10E-34	4.42E-33	up	33.96000486
EVC	EVC	-2.414903732	5.541409435	1.85E-15	2.16E-14	down	14.73293892		SLC26A9	-2.414515332	-1.973930807	2.58E-06	1.02E-05	FBP2	FBP2	3.745458889	-0.076077324	0.034789676	0.058048797	up	1.458549613
SLC26A9	SLC26A9	-2.414515332	-1.973930807	2.58E-06	1.02E-05	down	5.587731288		ESRRA	-2.414102859	3.44957769	1.02E-40	5.65E-39	FAM163A	FAM163A	3.747443675	1.586583133	2.51E-05	8.34E-05	up	4.599547123
ESRRA	ESRRA	-2.414102859	3.44957769	1.02E-40	5.65E-39	down	39.99353367		TSLP	-2.412655387	-1.036306147	2.62E-06	1.03E-05	RBFOX1	RBFOX1	3.753210836	2.920301596	0.000508604	0.001307508	up	3.29362046
TSLP	TSLP	-2.412655387	-1.036306147	2.62E-06	1.03E-05	down	5.582496856		EPHA1	-2.412529504	2.166057795	2.72E-07	1.25E-06	CTNNA3	CTNNA3	3.757857468	2.789266242	4.59E-06	1.74E-05	up	5.338254543
EPHA1	EPHA1	-2.412529504	2.166057795	2.72E-07	1.25E-06	down	6.565726623		LIN7A	-2.412347254	2.331841624	2.11E-05	7.09E-05	LHCGR	LHCGR	3.760155914	-0.21876479	0.001557373	0.003621956	up	2.807607472
LIN7A	LIN7A	-2.412347254	2.331841624	2.11E-05	7.09E-05	down	4.675673456		MS4A1	-2.41223593	-1.99663463	2.74E-05	9.04E-05	CPXM1	CPXM1	3.761059822	8.261627372	3.67E-16	4.55E-15	up	15.43534274
MS4A1	MS4A1	-2.41223593	-1.99663463	2.74E-05	9.04E-05	down	4.561560024		CKMT1B	-2.411837004	-0.048080632	1.40E-05	4.87E-05	TLX2	TLX2	3.761527844	-1.899023257	0.000478702	0.001236836	up	3.319934611
CKMT1B	CKMT1B	-2.411837004	-0.048080632	1.40E-05	4.87E-05	down	4.853872927		METTL7A	-2.411482505	5.552454084	3.46E-14	3.61E-13	GJD4	GJD4	3.771076824	-0.563388058	0.000112993	0.000333094	up	3.94695005
METTL7A	METTL7A	-2.411482505	5.552454084	3.46E-14	3.61E-13	down	13.4608628		LHFPL3	-2.408675916	-0.18045044	0.00065707	0.001650669	TMEM145	TMEM145	3.77676324	1.369780387	0.000187766	0.000528952	up	3.726381969
LHFPL3	LHFPL3	-2.408675916	-0.18045044	0.00065707	0.001650669	down	3.182388086		MLPH	-2.406545499	1.42456269	2.70E-10	1.92E-09	RAD54L	RAD54L	3.777602937	3.987793985	2.74E-19	4.30E-18	up	18.56225303
MLPH	MLPH	-2.406545499	1.42456269	2.70E-10	1.92E-09	down	9.568120402		POU5F1B	-2.404474569	-1.012751645	1.14E-06	4.78E-06	CCL18	CCL18	3.782450721	-0.863305276	0.004997343	0.010317075	up	2.301260824
POU5F1B	POU5F1B	-2.404474569	-1.012751645	1.14E-06	4.78E-06	down	5.943626514		SPTLC3	-2.404370457	2.634944193	3.97E-08	2.09E-07	PNMA6F	PNMA6F	3.785204468	-2.632192309	0.000843393	0.002070582	up	3.073969973
SPTLC3	SPTLC3	-2.404370457	2.634944193	3.97E-08	2.09E-07	down	7.401217593		QPCT	-2.404049019	3.103525128	5.84E-09	3.47E-08	RSPO3	RSPO3	3.790446037	6.334975093	5.82E-06	2.18E-05	up	5.235394937
QPCT	QPCT	-2.404049019	3.103525128	5.84E-09	3.47E-08	down	8.233552802		CASP4	-2.403571361	3.406154374	6.60E-15	7.33E-14	PCDHA8	PCDHA8	3.791180326	-0.857761231	6.67E-08	3.40E-07	up	7.175827834
CASP4	CASP4	-2.403571361	3.406154374	6.60E-15	7.33E-14	down	14.18017759		ATP10A	-2.403197686	0.904184298	3.39E-12	2.97E-11	PTPRR	PTPRR	3.795180881	2.249059052	0.001084159	0.0026029	up	2.964907135
ATP10A	ATP10A	-2.403197686	0.904184298	3.39E-12	2.97E-11	down	11.46945779		GPR68	-2.40293722	0.088170726	2.27E-20	3.87E-19	SHISAL1	SHISAL1	3.797335783	3.520047952	3.94E-07	1.78E-06	up	6.403991201
GPR68	GPR68	-2.40293722	0.088170726	2.27E-20	3.87E-19	down	19.64435481		OSMR	-2.402842762	4.302110116	1.59E-18	2.36E-17	DTNA	DTNA	3.798622903	5.692455719	1.66E-17	2.30E-16	up	16.77886457
OSMR	OSMR	-2.402842762	4.302110116	1.59E-18	2.36E-17	down	17.79929918		KCNIP4	-2.401024496	2.520268612	3.03E-18	4.42E-17	SCG5	SCG5	3.799930729	5.381590842	0.00016049	0.000458538	up	3.794552994
KCNIP4	KCNIP4	-2.401024496	2.520268612	3.03E-18	4.42E-17	down	17.51898403		GLIS3	-2.400226017	4.449351289	3.03E-11	2.39E-10	SHISA7	SHISA7	3.806249309	-0.986620849	0.000515015	0.001321301	up	3.288180009
GLIS3	GLIS3	-2.400226017	4.449351289	3.03E-11	2.39E-10	down	10.51812412		TMEM184A	-2.399968838	1.147965146	8.04E-08	4.03E-07	CNTN2	CNTN2	3.812281241	2.189236889	0.000282935	0.0007671	up	3.548312968
TMEM184A	TMEM184A	-2.399968838	1.147965146	8.04E-08	4.03E-07	down	7.094850339		STOM	-2.399733351	5.692617168	4.02E-21	7.27E-20	DSCC1	DSCC1	3.815890838	4.990127539	3.39E-23	7.10E-22	up	22.46956859
STOM	STOM	-2.399733351	5.692617168	4.02E-21	7.27E-20	down	20.39548848		PNOC	-2.398856793	1.700407166	9.95E-06	3.56E-05	OIP5	OIP5	3.817011595	3.239461759	7.81E-20	1.28E-18	up	19.10752439
PNOC	PNOC	-2.398856793	1.700407166	9.95E-06	3.56E-05	down	5.00202587		DHX58	-2.398155674	1.909140692	2.85E-10	2.01E-09	TP53TG3D	TP53TG3D	3.821105672	0.760925328	0.000393384	0.001037294	up	3.405182811
DHX58	DHX58	-2.398155674	1.909140692	2.85E-10	2.01E-09	down	9.545278208		NR3C2	-2.397908008	3.661393114	8.07E-12	6.79E-11	SNCB	SNCB	3.829177074	-0.575717939	0.00020949	0.000583509	up	3.678835775
NR3C2	NR3C2	-2.397908008	3.661393114	8.07E-12	6.79E-11	down	11.09329861		UAP1L1	-2.396713266	2.082121021	1.02E-08	5.86E-08	CHRNA5	CHRNA5	3.837170248	3.233327757	1.50E-19	2.42E-18	up	18.82263792
UAP1L1	UAP1L1	-2.396713266	2.082121021	1.02E-08	5.86E-08	down	7.990119275		IFI35	-2.396546564	2.256148973	4.16E-09	2.54E-08	RAD51	RAD51	3.837523831	4.4121065	5.23E-30	1.65E-28	up	29.28134251
IFI35	IFI35	-2.396546564	2.256148973	4.16E-09	2.54E-08	down	8.381265222		GADL1	-2.395106695	-0.214926325	0.000933687	0.002271874	GFRA1	GFRA1	3.83762513	8.49985857	6.41E-09	3.79E-08	up	8.193098186
GADL1	GADL1	-2.395106695	-0.214926325	0.000933687	0.002271874	down	3.029798807		PTGER2	-2.392687491	1.559984165	5.74E-09	3.42E-08	TYMS	TYMS	3.837824988	7.026440493	2.60E-28	7.48E-27	up	27.5849129
PTGER2	PTGER2	-2.392687491	1.559984165	5.74E-09	3.42E-08	down	8.2410629		C6orf132	-2.392447899	3.516708895	9.80E-12	8.14E-11	EPHA8	EPHA8	3.838130867	-0.803768301	2.22E-05	7.43E-05	up	4.654196662
C6orf132	C6orf132	-2.392447899	3.516708895	9.80E-12	8.14E-11	down	11.00875495		HCN2	-2.391280042	0.546146554	1.08E-07	5.28E-07	OPRD1	OPRD1	3.840188665	1.785267393	1.47E-06	6.06E-06	up	5.833792436
HCN2	HCN2	-2.391280042	0.546146554	1.08E-07	5.28E-07	down	6.968327961		PDXK	-2.388396144	6.444560403	4.33E-60	5.01E-58	ATP2A1	ATP2A1	3.841737374	4.460931173	0.001859465	0.004249281	up	2.730612065
PDXK	PDXK	-2.388396144	6.444560403	4.33E-60	5.01E-58	down	59.36326595		RBP5	-2.388352061	2.536489927	1.36E-16	1.75E-15	GPR55	GPR55	3.844628479	0.106762314	1.20E-05	4.23E-05	up	4.921791148
RBP5	RBP5	-2.388352061	2.536489927	1.36E-16	1.75E-15	down	15.86572314		TMPRSS4	-2.3873325	1.909023504	0.000443221	0.001154244	ZNF729	ZNF729	3.845095297	0.61390682	0.019236584	0.03432944	up	1.71587205
TMPRSS4	TMPRSS4	-2.3873325	1.909023504	0.000443221	0.001154244	down	3.353379931		PLSCR1	-2.383124946	5.227348768	7.00E-15	7.75E-14	FZD10	FZD10	3.851404818	5.4913103	1.34E-10	9.86E-10	up	9.87228243
PLSCR1	PLSCR1	-2.383124946	5.227348768	7.00E-15	7.75E-14	down	14.15491464		FAM102A	-2.381325954	5.239772056	8.03E-46	5.61E-44	PKMYT1	PKMYT1	3.851978979	4.641579665	2.97E-21	5.42E-20	up	20.5268102
FAM102A	FAM102A	-2.381325954	5.239772056	8.03E-46	5.61E-44	down	45.09504147		SERTAD1	-2.38061609	2.788059681	9.40E-14	9.43E-13	HMCN1	HMCN1	3.856479179	8.292490288	6.09E-08	3.12E-07	up	7.215304966
SERTAD1	SERTAD1	-2.38061609	2.788059681	9.40E-14	9.43E-13	down	13.02686581		UPB1	-2.377856416	-1.613452321	1.36E-15	1.60E-14	TMEM179	TMEM179	3.859930781	0.594150492	0.000258673	0.000706243	up	3.587248272
UPB1	UPB1	-2.377856416	-1.613452321	1.36E-15	1.60E-14	down	14.86724183		USP53	-2.377819548	4.413411077	7.39E-35	3.04E-33	ROBO1	ROBO1	3.860085171	8.009891431	2.17E-31	7.38E-30	up	30.66428771
USP53	USP53	-2.377819548	4.413411077	7.39E-35	3.04E-33	down	34.13160824		GRIP2	-2.377142479	-0.12156912	8.78E-08	4.37E-07	CNIH2	CNIH2	3.861624362	4.191767956	8.65E-14	8.70E-13	up	13.0630076
GRIP2	GRIP2	-2.377142479	-0.12156912	8.78E-08	4.37E-07	down	7.056518965		TNK1	-2.374528188	1.982092164	8.61E-16	1.04E-14	NHLH2	NHLH2	3.864833256	-0.945430247	0.009307751	0.017996154	up	2.031155259
TNK1	TNK1	-2.374528188	1.982092164	8.61E-16	1.04E-14	down	15.06483474		SLC22A3	-2.373915758	1.326636838	0.000102117	0.000303486	PCDHGA1	PCDHGA1	3.86708113	2.457595999	2.22E-06	8.87E-06	up	5.654054305
SLC22A3	SLC22A3	-2.373915758	1.326636838	0.000102117	0.000303486	down	3.990901843		IFIH1	-2.370543535	2.273121086	1.35E-08	7.60E-08	FAM72A	FAM72A	3.867798939	1.380245999	4.90E-16	5.99E-15	up	15.31018578
IFIH1	IFIH1	-2.370543535	2.273121086	1.35E-08	7.60E-08	down	7.868507624		LYRM9	-2.370025134	2.278404262	4.02E-26	1.02E-24	SST	SST	3.872856719	4.737371434	0.048287729	0.077393307	up	1.316163223
LYRM9	LYRM9	-2.370025134	2.278404262	4.02E-26	1.02E-24	down	25.39541776		PRSS35	-2.369049264	1.610025658	0.000136366	0.000395674	E2F8	E2F8	3.873039523	3.509017655	1.41E-15	1.66E-14	up	14.85064791
PRSS35	PRSS35	-2.369049264	1.610025658	0.000136366	0.000395674	down	3.865293081		ACADVL	-2.36888081	6.237198352	1.44E-40	7.89E-39	PRR11	PRR11	3.874726569	5.318862908	2.08E-33	7.83E-32	up	32.68202193
ACADVL	ACADVL	-2.36888081	6.237198352	1.44E-40	7.89E-39	down	39.84244981		CRYZ	-2.366317009	5.433411127	2.34E-21	4.33E-20	HRK	HRK	3.880101079	2.64630307	3.58E-06	1.38E-05	up	5.446589387
CRYZ	CRYZ	-2.366317009	5.433411127	2.34E-21	4.33E-20	down	20.63065695		SPINT1	-2.365518502	6.290712528	3.80E-18	5.50E-17	GRIA2	GRIA2	3.882657274	-0.007381867	0.047265819	0.075881376	up	1.325452811
SPINT1	SPINT1	-2.365518502	6.290712528	3.80E-18	5.50E-17	down	17.42047675		VGLL3	-2.365037647	2.681055404	0.000154347	0.000442993	LMNB1	LMNB1	3.883757589	6.410942844	5.39E-22	1.04E-20	up	21.2687639
VGLL3	VGLL3	-2.365037647	2.681055404	0.000154347	0.000442993	down	3.81150082		SP140L	-2.363911823	2.171767818	1.45E-12	1.30E-11	IQSEC3	IQSEC3	3.885383955	5.005918327	4.10E-09	2.51E-08	up	8.387676651
SP140L	SP140L	-2.363911823	2.171767818	1.45E-12	1.30E-11	down	11.8396186		FLACC1	-2.361635115	-1.533150867	2.42E-18	3.56E-17	SCD	SCD	3.886123219	7.779869673	9.06E-18	1.28E-16	up	17.04306771
FLACC1	FLACC1	-2.361635115	-1.533150867	2.42E-18	3.56E-17	down	17.61531885		CYP4V2	-2.361352707	4.402195714	1.24E-18	1.85E-17	ATP1A3	ATP1A3	3.886303044	2.443269255	0.023454231	0.040910338	up	1.629778807
CYP4V2	CYP4V2	-2.361352707	4.402195714	1.24E-18	1.85E-17	down	17.90753975		ICA1	-2.36095545	2.862854639	1.14E-12	1.04E-11	CDT1	CDT1	3.888092506	5.707035482	1.89E-20	3.25E-19	up	19.72373528
ICA1	ICA1	-2.36095545	2.862854639	1.14E-12	1.04E-11	down	11.94191259		F2RL3	-2.360000651	1.516423932	9.25E-11	6.93E-10	STAR	STAR	3.892024038	1.382213618	8.53E-08	4.26E-07	up	7.069086794
F2RL3	F2RL3	-2.360000651	1.516423932	9.25E-11	6.93E-10	down	10.03374246		LMO1	-2.359028313	-0.595764211	6.07E-07	2.65E-06	GPR156	GPR156	3.895253833	2.075439737	2.07E-12	1.84E-11	up	11.68502324
LMO1	LMO1	-2.359028313	-0.595764211	6.07E-07	2.65E-06	down	6.216859395		SSH3	-2.358788448	4.144563697	6.08E-19	9.32E-18	CCDC150	CCDC150	3.896826593	2.944786542	8.15E-23	1.66E-21	up	22.08871433
SSH3	SSH3	-2.358788448	4.144563697	6.08E-19	9.32E-18	down	18.21615269		SCPEP1	-2.358349168	5.226063869	1.03E-19	1.68E-18	CERS1	CERS1	3.900142728	1.977854735	2.68E-19	4.21E-18	up	18.57249541
SCPEP1	SCPEP1	-2.358349168	5.226063869	1.03E-19	1.68E-18	down	18.98568927		SYPL2	-2.357985883	2.360851215	4.18E-05	0.000133243	ANKFN1	ANKFN1	3.900407105	1.794307467	7.31E-06	2.69E-05	up	5.135795477
SYPL2	SYPL2	-2.357985883	2.360851215	4.18E-05	0.000133243	down	4.378759203		ADAMTSL2	-2.356463579	4.024280419	9.84E-10	6.53E-09	KCNE5	KCNE5	3.907317953	2.650622977	6.01E-05	0.000186109	up	4.221087795
ADAMTSL2	ADAMTSL2	-2.356463579	4.024280419	9.84E-10	6.53E-09	down	9.00678649		PPIC	-2.353826114	3.870423273	7.81E-14	7.89E-13	ATCAY	ATCAY	3.90916366	2.071497653	0.022447243	0.039369202	up	1.648836986
PPIC	PPIC	-2.353826114	3.870423273	7.81E-14	7.89E-13	down	13.10751925		SLC25A30	-2.351453195	3.577752951	6.35E-37	2.88E-35	LAMP5	LAMP5	3.913627329	4.938201028	0.001394532	0.003271044	up	2.855571442
SLC25A30	SLC25A30	-2.351453195	3.577752951	6.35E-37	2.88E-35	down	36.1973676		CHRD	-2.348223887	2.081728711	9.82E-10	6.52E-09	RGMA	RGMA	3.915287515	6.189450558	4.61E-16	5.66E-15	up	15.3367246
CHRD	CHRD	-2.348223887	2.081728711	9.82E-10	6.52E-09	down	9.007911422		CLDN15	-2.348068891	3.639038519	8.02E-28	2.24E-26	IGFN1	IGFN1	3.923164742	0.232601908	0.002446153	0.005429759	up	2.611516332
CLDN15	CLDN15	-2.348068891	3.639038519	8.02E-28	2.24E-26	down	27.0960097		NMRK1	-2.348016321	2.747349742	3.66E-20	6.14E-19	CDKN3	CDKN3	3.924573872	4.675176221	6.54E-15	7.26E-14	up	14.18471947
NMRK1	NMRK1	-2.348016321	2.747349742	3.66E-20	6.14E-19	down	19.43696284		OSBPL3	-2.347986424	4.605778642	1.33E-09	8.69E-09	EGFLAM	EGFLAM	3.926686685	5.311498236	2.52E-08	1.36E-07	up	7.598471309
OSBPL3	OSBPL3	-2.347986424	4.605778642	1.33E-09	8.69E-09	down	8.874842903		B4GALT1	-2.347615731	6.13833025	4.50E-31	1.50E-29	ST8SIA4	ST8SIA4	3.928416569	5.401186849	3.28E-10	2.30E-09	up	9.484487201
B4GALT1	B4GALT1	-2.347615731	6.13833025	4.50E-31	1.50E-29	down	30.34638767		SUCNR1	-2.346301879	1.76771657	4.10E-05	0.000130937	SPAG6	SPAG6	3.929939124	2.634993746	0.000343856	0.000916559	up	3.463623183
SUCNR1	SUCNR1	-2.346301879	1.76771657	4.10E-05	0.000130937	down	4.386765549		AHR	-2.344029549	4.071368029	8.34E-08	4.17E-07	LCN1	LCN1	3.931444931	-2.013810556	0.001638566	0.003795729	up	2.785536146
AHR	AHR	-2.344029549	4.071368029	8.34E-08	4.17E-07	down	7.078648953		SHE	-2.342332633	2.330575449	2.44E-16	3.07E-15	SPC25	SPC25	3.937204684	4.623119435	1.01E-25	2.50E-24	up	24.99401715
SHE	SHE	-2.342332633	2.330575449	2.44E-16	3.07E-15	down	15.61186817		MEDAG	-2.341991109	1.597315389	5.06E-08	2.62E-07	ZFR2	ZFR2	3.939344318	1.729582452	0.002122947	0.004780853	up	2.673060861
MEDAG	MEDAG	-2.341991109	1.597315389	5.06E-08	2.62E-07	down	7.296115547		PITPNM2	-2.340789607	3.793785603	1.32E-21	2.49E-20	FAM180B	FAM180B	3.939849183	0.300520297	4.29E-07	1.92E-06	up	6.367843486
PITPNM2	PITPNM2	-2.340789607	3.793785603	1.32E-21	2.49E-20	down	20.87896556		CBR1	-2.338209951	4.715167483	7.41E-36	3.24E-34	GALNT13	GALNT13	3.945450095	3.364128926	5.75E-06	2.15E-05	up	5.2406345
CBR1	CBR1	-2.338209951	4.715167483	7.41E-36	3.24E-34	down	35.13043689		SMIM32	-2.337931404	-0.451817321	1.51E-05	5.23E-05	PDZD7	PDZD7	3.954142217	3.511818451	5.02E-07	2.22E-06	up	6.298972604
SMIM32	SMIM32	-2.337931404	-0.451817321	1.51E-05	5.23E-05	down	4.820504049		TCTA	-2.337537811	4.459813553	3.92E-33	1.46E-31	ACBD7	ACBD7	3.96058352	2.659814195	1.16E-11	9.51E-11	up	10.93626668
TCTA	TCTA	-2.337537811	4.459813553	3.92E-33	1.46E-31	down	32.40673938		HTATIP2	-2.337500664	1.876283052	7.32E-14	7.43E-13	EBF3	EBF3	3.960939489	4.936826257	0.001170796	0.002791714	up	2.93151892
HTATIP2	HTATIP2	-2.337500664	1.876283052	7.32E-14	7.43E-13	down	13.13554386		NOS1	-2.337021165	0.399759688	0.000188757	0.000531257	CENPU	CENPU	3.961056714	5.766827165	1.90E-23	4.05E-22	up	22.72043457
NOS1	NOS1	-2.337021165	0.399759688	0.000188757	0.000531257	down	3.724096892		SYT15	-2.335406707	-0.689158786	1.80E-15	2.11E-14	SPC24	SPC24	3.961263913	4.66765044	2.34E-26	6.00E-25	up	25.63146902
SYT15	SYT15	-2.335406707	-0.689158786	1.80E-15	2.11E-14	down	14.7437004		RBPMS	-2.335164591	6.581118964	3.43E-28	9.81E-27	CD1D	CD1D	3.961604601	3.961915683	2.24E-05	7.48E-05	up	4.650510267
RBPMS	RBPMS	-2.335164591	6.581118964	3.43E-28	9.81E-27	down	27.46414408		LIMS2	-2.333093386	4.113184107	1.82E-17	2.51E-16	ANLN	ANLN	3.965939752	6.114873503	3.64E-24	8.07E-23	up	23.4390905
LIMS2	LIMS2	-2.333093386	4.113184107	1.82E-17	2.51E-16	down	16.73902116		SLC2A13	-2.332276072	3.759064888	9.63E-25	2.21E-23	DNAJC5B	DNAJC5B	3.967955551	0.139207094	0.000139282	0.000403209	up	3.856104067
SLC2A13	SLC2A13	-2.332276072	3.759064888	9.63E-25	2.21E-23	down	24.01635396		USHBP1	-2.331946791	1.033130702	6.17E-21	1.10E-19	TPO	TPO	3.97378172	-0.472841057	1.02E-05	3.64E-05	up	4.991644885
USHBP1	USHBP1	-2.331946791	1.033130702	6.17E-21	1.10E-19	down	20.20960468		CPT1A	-2.33048548	5.672210315	5.76E-28	1.63E-26	ANKRD18B	ANKRD18B	3.976472672	1.225423723	0.005504063	0.011250025	up	2.259316602
CPT1A	CPT1A	-2.33048548	5.672210315	5.76E-28	1.63E-26	down	27.23940682		RNASE1	-2.328351284	5.88342154	8.95E-12	7.48E-11	SPAG5	SPAG5	3.978350741	6.078027808	2.26E-38	1.10E-36	up	37.6449815
RNASE1	RNASE1	-2.328351284	5.88342154	8.95E-12	7.48E-11	down	11.04797403		HFE	-2.327948157	1.837545801	3.03E-09	1.89E-08	CDH8	CDH8	3.982462655	0.487277023	8.58E-05	0.000258318	up	4.066504139
HFE	HFE	-2.327948157	1.837545801	3.03E-09	1.89E-08	down	8.51893181		SOWAHA	-2.327760964	2.52312499	4.29E-06	1.64E-05	LRRTM3	LRRTM3	3.988351914	1.237425132	0.00016659	0.00047407	up	3.778351161
SOWAHA	SOWAHA	-2.327760964	2.52312499	4.29E-06	1.64E-05	down	5.367766531		TLCD2	-2.327612654	1.982297453	1.55E-13	1.53E-12	ARID3C	ARID3C	3.991396216	-1.568915804	2.54E-07	1.18E-06	up	6.594703419
TLCD2	TLCD2	-2.327612654	1.982297453	1.55E-13	1.53E-12	down	12.81011687		RBP7	-2.326838623	3.423696681	2.39E-11	1.90E-10	AMH	AMH	3.993288605	3.589546998	1.99E-05	6.71E-05	up	4.701529029
RBP7	RBP7	-2.326838623	3.423696681	2.39E-11	1.90E-10	down	10.62236006		ABCG5	-2.326013553	-0.946425743	2.15E-17	2.94E-16	CPA2	CPA2	3.998320571	-0.437711257	2.42E-10	1.73E-09	up	9.616789446
ABCG5	ABCG5	-2.326013553	-0.946425743	2.15E-17	2.94E-16	down	16.66788954		PRKAG2	-2.32544074	3.665397389	1.35E-26	3.52E-25	FAM72D	FAM72D	3.998967834	1.437620621	5.39E-16	6.58E-15	up	15.26845561
PRKAG2	PRKAG2	-2.32544074	3.665397389	1.35E-26	3.52E-25	down	25.87013154		ENPP2	-2.324500234	5.59252194	4.48E-10	3.09E-09	CDC6	CDC6	4.000433923	5.237270073	3.29E-37	1.50E-35	up	36.48293082
ENPP2	ENPP2	-2.324500234	5.59252194	4.48E-10	3.09E-09	down	9.348515807		KLF6	-2.322920692	6.305693236	2.73E-21	5.00E-20	DACH1	DACH1	4.001272342	8.530901555	9.13E-21	1.60E-19	up	20.03954832
KLF6	KLF6	-2.322920692	6.305693236	2.73E-21	5.00E-20	down	20.56401175		ANKRD24	-2.322755687	-0.2971673	3.25E-10	2.28E-09	PSD2	PSD2	4.001445695	2.336642062	1.55E-08	8.63E-08	up	7.81057509
ANKRD24	ANKRD24	-2.322755687	-0.2971673	3.25E-10	2.28E-09	down	9.488543042		COLEC10	-2.321085798	-2.281241551	0.000201329	0.000563166	CACNG4	CACNG4	4.003919739	5.691461061	4.07E-09	2.49E-08	up	8.390401599
COLEC10	COLEC10	-2.321085798	-2.281241551	0.000201329	0.000563166	down	3.696093096		DPYD	-2.318259314	2.221698924	3.97E-10	2.76E-09	H2BC10	H2BC10	4.004178785	-1.704453839	7.78E-10	5.21E-09	up	9.109269263
DPYD	DPYD	-2.318259314	2.221698924	3.97E-10	2.76E-09	down	9.400773906		S100A16	-2.317606767	5.302680689	2.45E-13	2.38E-12	SP7	SP7	4.004935005	-1.881860661	0.002827171	0.006172852	up	2.548647849
S100A16	S100A16	-2.317606767	5.302680689	2.45E-13	2.38E-12	down	12.61094203		GPRC5C	-2.317525777	6.099985832	1.61E-30	5.23E-29	GAS2L3	GAS2L3	4.005930325	4.925019227	4.62E-24	1.02E-22	up	23.33540961
GPRC5C	GPRC5C	-2.317525777	6.099985832	1.61E-30	5.23E-29	down	29.79335823		MYOF	-2.317104022	4.519606737	4.64E-10	3.20E-09	BEX1	BEX1	4.007575525	6.40815728	3.03E-09	1.89E-08	up	8.519035233
MYOF	MYOF	-2.317104022	4.519606737	4.64E-10	3.20E-09	down	9.33304141		SLC5A3	-2.315367681	6.34462917	3.56E-35	1.50E-33	SLC38A8	SLC38A8	4.011609099	-0.158492139	5.05E-05	0.000158314	up	4.296527305
SLC5A3	SLC5A3	-2.315367681	6.34462917	3.56E-35	1.50E-33	down	34.44800439		CABCOCO1	-2.312703103	-0.04209374	1.34E-07	6.51E-07	SFRP5	SFRP5	4.0124174	-1.038007411	0.009000197	0.017452899	up	2.04574796
CABCOCO1	CABCOCO1	-2.312703103	-0.04209374	1.34E-07	6.51E-07	down	6.871305337		KLF4	-2.311975355	3.036037686	3.08E-09	1.92E-08	CNTN5	CNTN5	4.026579775	5.058438278	6.70E-06	2.48E-05	up	5.173631804
KLF4	KLF4	-2.311975355	3.036037686	3.08E-09	1.92E-08	down	8.510820139		ZC2HC1C	-2.309372704	1.311433781	2.89E-25	6.87E-24	BLM	BLM	4.029728105	5.112740547	3.37E-25	7.95E-24	up	24.47228343
ZC2HC1C	ZC2HC1C	-2.309372704	1.311433781	2.89E-25	6.87E-24	down	24.53949861		KRTCAP3	-2.309286329	1.582106457	6.89E-10	4.65E-09	MSTN	MSTN	4.036432734	3.750819744	0.000780456	0.001928758	up	3.107651752
KRTCAP3	KRTCAP3	-2.309286329	1.582106457	6.89E-10	4.65E-09	down	9.161804849		CCNO	-2.309202915	1.030882454	8.06E-05	0.000243755	DCDC2C	DCDC2C	4.036755194	-1.754051088	0.001911432	0.004357121	up	2.718641038
CCNO	CCNO	-2.309202915	1.030882454	8.06E-05	0.000243755	down	4.093859806		LYPD6B	-2.307708421	2.574740293	8.27E-07	3.54E-06	XRCC2	XRCC2	4.037127432	4.37320945	4.34E-27	1.17E-25	up	26.36235259
LYPD6B	LYPD6B	-2.307708421	2.574740293	8.27E-07	3.54E-06	down	6.082752772		CST7	-2.306560854	0.103299842	1.09E-08	6.19E-08	TRIM63	TRIM63	4.037955694	0.398217501	0.022911005	0.040086322	up	1.639955866
CST7	CST7	-2.306560854	0.103299842	1.09E-08	6.19E-08	down	7.964193866		VSIG2	-2.301482596	0.142631017	1.45E-10	1.06E-09	IQGAP3	IQGAP3	4.04483592	5.851376731	8.81E-20	1.44E-18	up	19.05523286
VSIG2	VSIG2	-2.301482596	0.142631017	1.45E-10	1.06E-09	down	9.839584686		SMAGP	-2.30080212	3.242896815	4.12E-26	1.04E-24	GPR19	GPR19	4.046675939	1.855472861	2.20E-09	1.40E-08	up	8.657381806
SMAGP	SMAGP	-2.30080212	3.242896815	4.12E-26	1.04E-24	down	25.38541979		NMNAT3	-2.299370987	1.493230937	1.36E-05	4.73E-05	JSRP1	JSRP1	4.050463953	1.666621334	0.002198441	0.004933946	up	2.657885096
NMNAT3	NMNAT3	-2.299370987	1.493230937	1.36E-05	4.73E-05	down	4.866954517		BCAM	-2.298484755	8.561343875	2.28E-08	1.24E-07	H2AW	H2AW	4.053025309	5.509114377	5.91E-09	3.51E-08	up	8.228302546
BCAM	BCAM	-2.298484755	8.561343875	2.28E-08	1.24E-07	down	7.641846786		ADRA2C	-2.298301956	3.009871561	1.02E-08	5.85E-08	XKR5	XKR5	4.055023678	2.655530162	5.63E-12	4.82E-11	up	11.24967278
ADRA2C	ADRA2C	-2.298301956	3.009871561	1.02E-08	5.85E-08	down	7.990858885		FAM20A	-2.295873692	3.745395108	3.39E-08	1.80E-07	TMEM132C	TMEM132C	4.055666069	2.715090819	0.005903535	0.011978536	up	2.228887848
FAM20A	FAM20A	-2.295873692	3.745395108	3.39E-08	1.80E-07	down	7.469621181		APOL6	-2.295232562	3.666416514	1.17E-08	6.65E-08	LRFN2	LRFN2	4.0613294	-0.348851541	4.55E-05	0.00014394	up	4.34202882
APOL6	APOL6	-2.295232562	3.666416514	1.17E-08	6.65E-08	down	7.931055507		EML6	-2.295100548	1.676982668	2.42E-08	1.31E-07	H2BC13	H2BC13	4.069321075	-0.59911701	3.94E-12	3.42E-11	up	11.40486238
EML6	EML6	-2.295100548	1.676982668	2.42E-08	1.31E-07	down	7.616255293		ZBTB4	-2.294444778	5.639333308	7.09E-23	1.45E-21	TMEM151B	TMEM151B	4.071864418	1.682814601	0.000239389	0.000658083	up	3.620896015
ZBTB4	ZBTB4	-2.294444778	5.639333308	7.09E-23	1.45E-21	down	22.14965376		PSMB10	-2.293089209	2.400628524	1.06E-26	2.78E-25	KCNT2	KCNT2	4.073625881	4.419926953	4.82E-12	4.16E-11	up	11.3166491
PSMB10	PSMB10	-2.293089209	2.400628524	1.06E-26	2.78E-25	down	25.97582105		MBP	-2.292528705	4.192499681	1.86E-10	1.35E-09	ORC6	ORC6	4.075985123	4.595461339	1.07E-19	1.74E-18	up	18.96990451
MBP	MBP	-2.292528705	4.192499681	1.86E-10	1.35E-09	down	9.730241364		BCL2L10	-2.292244948	0.37220865	7.47E-09	4.36E-08	CDH2	CDH2	4.077128138	8.155882911	1.37E-21	2.58E-20	up	20.86249841
BCL2L10	BCL2L10	-2.292244948	0.37220865	7.47E-09	4.36E-08	down	8.126819076		REEP5	-2.291301286	6.567498088	2.03E-32	7.30E-31	UBE2T	UBE2T	4.082502309	6.168590321	1.95E-16	2.47E-15	up	15.71060287
REEP5	REEP5	-2.291301286	6.567498088	2.03E-32	7.30E-31	down	31.69293494		MVK	-2.289314179	3.606085467	1.35E-40	7.46E-39	PCDH19	PCDH19	4.083141853	4.087807915	2.89E-08	1.54E-07	up	7.53959921
MVK	MVK	-2.289314179	3.606085467	1.35E-40	7.46E-39	down	39.86968706		SGMS2	-2.287343112	3.354633928	3.20E-13	3.07E-12	CD19	CD19	4.085326796	3.553148143	0.000666933	0.001672631	up	3.175917757
SGMS2	SGMS2	-2.287343112	3.354633928	3.20E-13	3.07E-12	down	12.49501729		CH25H	-2.287145049	0.377626094	1.38E-05	4.79E-05	IL20RA	IL20RA	4.085526595	2.633336858	0.000657541	0.001651463	up	3.182077395
CH25H	CH25H	-2.287145049	0.377626094	1.38E-05	4.79E-05	down	4.861086869		DMTN	-2.286974571	5.297278507	3.01E-16	3.75E-15	MYLK2	MYLK2	4.0859851	2.577696494	7.91E-08	3.97E-07	up	7.101719382
DMTN	DMTN	-2.286974571	5.297278507	3.01E-16	3.75E-15	down	15.52136028		SGSM1	-2.286971982	1.797145683	2.07E-09	1.32E-08	ALX4	ALX4	4.096414649	1.670743461	0.016483176	0.029924173	up	1.782959106
SGSM1	SGSM1	-2.286971982	1.797145683	2.07E-09	1.32E-08	down	8.684255743		RNF224	-2.286122673	-2.220682043	5.77E-07	2.53E-06	SPSB4	SPSB4	4.100960122	5.145142814	1.60E-16	2.03E-15	up	15.79679093
RNF224	RNF224	-2.286122673	-2.220682043	5.77E-07	2.53E-06	down	6.23919333		ENPP5	-2.283650763	3.757904495	3.93E-15	4.46E-14	CDK5R1	CDK5R1	4.102779722	4.257877168	9.40E-21	1.64E-19	up	20.02704865
ENPP5	ENPP5	-2.283650763	3.757904495	3.93E-15	4.46E-14	down	14.40517924		AMDHD1	-2.282973873	-2.190790804	5.09E-09	3.05E-08	H2AC13	H2AC13	4.104529881	-0.206351278	8.90E-12	7.45E-11	up	11.05071614
AMDHD1	AMDHD1	-2.282973873	-2.190790804	5.09E-09	3.05E-08	down	8.293510967		PRSS23	-2.282925537	5.353766981	1.08E-15	1.29E-14	SEZ6L	SEZ6L	4.110016562	1.144858376	0.026469072	0.045535235	up	1.577261289
PRSS23	PRSS23	-2.282925537	5.353766981	1.08E-15	1.29E-14	down	14.96474446		CCL22	-2.28235702	-2.409557621	2.69E-06	1.06E-05	RAD51AP1	RAD51AP1	4.110630082	5.66821233	6.75E-21	1.20E-19	up	20.17087447
CCL22	CCL22	-2.28235702	-2.409557621	2.69E-06	1.06E-05	down	5.570024832		GALNT18	-2.282323991	4.066453024	1.59E-16	2.02E-15	PCDHB2	PCDHB2	4.11496865	5.36069408	1.28E-05	4.49E-05	up	4.892162785
GALNT18	GALNT18	-2.282323991	4.066453024	1.59E-16	2.02E-15	down	15.79984676		GPRC5B	-2.282030432	5.24938823	1.50E-22	2.99E-21	MYOT	MYOT	4.115044026	3.226233603	0.013074561	0.024385943	up	1.88357288
GPRC5B	GPRC5B	-2.282030432	5.24938823	1.50E-22	2.99E-21	down	21.82470364		CLEC14A	-2.280922144	3.498370734	5.16E-15	5.79E-14	GAP43	GAP43	4.120302845	1.899554577	0.003276396	0.007046848	up	2.484603645
CLEC14A	CLEC14A	-2.280922144	3.498370734	5.16E-15	5.79E-14	down	14.28771549		ICOSLG	-2.279686813	-0.111239143	1.41E-06	5.86E-06	MND1	MND1	4.121408665	3.832052377	7.21E-23	1.47E-21	up	22.14195788
ICOSLG	ICOSLG	-2.279686813	-0.111239143	1.41E-06	5.86E-06	down	5.850021432		A1CF	-2.27964114	-1.24700932	0.000879898	0.002151517	ASB4	ASB4	4.126564586	1.958900061	0.023297808	0.040676392	up	1.632684943
A1CF	A1CF	-2.27964114	-1.24700932	0.000879898	0.002151517	down	3.055567656		IL1B	-2.278464659	-0.724264136	3.64E-06	1.41E-05	CENPW	CENPW	4.131738579	5.248168865	3.38E-12	2.96E-11	up	11.47164698
IL1B	IL1B	-2.278464659	-0.724264136	3.64E-06	1.41E-05	down	5.438395403		FAM83H	-2.277197382	4.658415509	2.32E-13	2.26E-12	CBX2	CBX2	4.134990121	6.87840385	5.20E-22	1.01E-20	up	21.28433219
FAM83H	FAM83H	-2.277197382	4.658415509	2.32E-13	2.26E-12	down	12.6336535		CYB5A	-2.276522565	5.836259815	1.01E-15	1.21E-14	ELSPBP1	ELSPBP1	4.140598155	1.009675122	0.000798046	0.001966604	up	3.097972149
CYB5A	CYB5A	-2.276522565	5.836259815	1.01E-15	1.21E-14	down	14.99581611		CBLN2	-2.275980184	0.210684061	0.009344921	0.018057388	PLPPR4	PLPPR4	4.141052941	2.655625813	0.000392105	0.001034254	up	3.406597124
CBLN2	CBLN2	-2.275980184	0.210684061	0.009344921	0.018057388	down	2.029424356		FER1L6	-2.275734631	-1.689262694	9.52E-05	0.000284719	B3GALT2	B3GALT2	4.141289301	4.016389809	0.000551261	0.001402891	up	3.258642751
FER1L6	FER1L6	-2.275734631	-1.689262694	9.52E-05	0.000284719	down	4.021305413		PTGFR	-2.274790506	0.535274678	0.011135965	0.021101008	CEP55	CEP55	4.143537806	5.295919002	5.51E-28	1.56E-26	up	27.25918598
PTGFR	PTGFR	-2.274790506	0.535274678	0.011135965	0.021101008	down	1.953272152		CISH	-2.273805809	3.994788032	1.03E-39	5.46E-38	TMEM132B	TMEM132B	4.143787985	3.09649807	0.002197171	0.004932443	up	2.658136113
CISH	CISH	-2.273805809	3.994788032	1.03E-39	5.46E-38	down	38.98802506		MYO5B	-2.273544983	3.624140715	1.60E-08	8.90E-08	PAX9	PAX9	4.144017141	1.566982209	0.000198814	0.000556699	up	3.70155366
MYO5B	MYO5B	-2.273544983	3.624140715	1.60E-08	8.90E-08	down	7.796235881		MT1G	-2.27292886	1.382995121	2.85E-05	9.38E-05	CDC45	CDC45	4.145478238	4.499622928	1.36E-24	3.09E-23	up	23.86537846
MT1G	MT1G	-2.27292886	1.382995121	2.85E-05	9.38E-05	down	4.544508296		IRAK2	-2.272813314	0.823534992	1.04E-17	1.46E-16	CHRNA4	CHRNA4	4.155351758	2.197700358	0.00176171	0.004045599	up	2.754065648
IRAK2	IRAK2	-2.272813314	0.823534992	1.04E-17	1.46E-16	down	16.98293885		ACSM5	-2.272161285	-0.781157171	0.000247305	0.00067791	DLX6	DLX6	4.158721592	-0.043352282	0.025524499	0.044104379	up	1.59304277
ACSM5	ACSM5	-2.272161285	-0.781157171	0.000247305	0.00067791	down	3.606767635		RGL3	-2.270991994	4.62069425	9.12E-09	5.26E-08	APOC1	APOC1	4.15938924	4.603053268	1.04E-06	4.40E-06	up	5.981627475
RGL3	RGL3	-2.270991994	4.62069425	9.12E-09	5.26E-08	down	8.040232618		FLRT1	-2.270586768	1.707744605	7.65E-05	0.000232221	ITGA8	ITGA8	4.159795919	8.168625843	1.64E-08	9.11E-08	up	7.784872079
FLRT1	FLRT1	-2.270586768	1.707744605	7.65E-05	0.000232221	down	4.116274692		UNC93B1	-2.270152912	3.124015993	2.37E-18	3.49E-17	KIF2C	KIF2C	4.160595269	5.711636723	3.39E-29	1.02E-27	up	28.46929492
UNC93B1	UNC93B1	-2.270152912	3.124015993	2.37E-18	3.49E-17	down	17.62569714		HNF4G	-2.268776387	-0.24868571	4.65E-05	0.000146849	CDK5R2	CDK5R2	4.161586728	0.299870188	0.000518195	0.00132842	up	3.28550706
HNF4G	HNF4G	-2.268776387	-0.24868571	4.65E-05	0.000146849	down	4.332251113		MLKL	-2.267551578	1.381641556	6.09E-23	1.25E-21	CDCA5	CDCA5	4.161635356	5.295829581	1.46E-29	4.51E-28	up	28.83485989
MLKL	MLKL	-2.267551578	1.381641556	6.09E-23	1.25E-21	down	22.21507907		KCNJ15	-2.267294095	5.649577117	0.000148378	0.000427655	RAB39A	RAB39A	4.162433543	-0.354922082	4.84E-05	0.000152233	up	4.315030587
KCNJ15	KCNJ15	-2.267294095	5.649577117	0.000148378	0.000427655	down	3.828630443		EML2	-2.2646256	2.303194532	5.86E-27	1.56E-25	SYCP1	SYCP1	4.166256572	-1.751064343	0.004079864	0.008601403	up	2.389354312
EML2	EML2	-2.2646256	2.303194532	5.86E-27	1.56E-25	down	26.23207995		TSPAN7	-2.263469508	4.267235758	2.45E-09	1.54E-08	GABRA5	GABRA5	4.16719518	1.666076912	0.000103902	0.0003084	up	3.98337529
TSPAN7	TSPAN7	-2.263469508	4.267235758	2.45E-09	1.54E-08	down	8.610715883		GPR4	-2.262522151	3.032284994	3.80E-19	5.91E-18	KCNQ5	KCNQ5	4.16728663	0.756283765	0.001744737	0.004011111	up	2.75827009
GPR4	GPR4	-2.262522151	3.032284994	3.80E-19	5.91E-18	down	18.4197879		LPIN3	-2.261489536	1.822276188	2.77E-13	2.67E-12	KCNF1	KCNF1	4.16784433	2.759199689	7.29E-08	3.68E-07	up	7.137186351
LPIN3	LPIN3	-2.261489536	1.822276188	2.77E-13	2.67E-12	down	12.55790754		DENND3	-2.261025248	3.106395961	1.15E-28	3.36E-27	NGFR	NGFR	4.17311859	6.319956284	2.89E-09	1.81E-08	up	8.539503522
DENND3	DENND3	-2.261025248	3.106395961	1.15E-28	3.36E-27	down	27.9401971		PSD4	-2.260347691	3.398156001	7.71E-16	9.32E-15	H2BC7	H2BC7	4.18328111	0.807303305	1.33E-13	1.32E-12	up	12.87578294
PSD4	PSD4	-2.260347691	3.398156001	7.71E-16	9.32E-15	down	15.11279674		KDF1	-2.259896919	2.746644775	2.53E-07	1.17E-06	CYP4F2	CYP4F2	4.184522248	-2.139446984	0.011857404	0.022346802	up	1.926010398
KDF1	KDF1	-2.259896919	2.746644775	2.53E-07	1.17E-06	down	6.596759599		CDC42BPG	-2.259560987	2.497720713	4.23E-12	3.66E-11	CENPK	CENPK	4.188591904	5.271828654	3.46E-18	5.02E-17	up	17.46108741
CDC42BPG	CDC42BPG	-2.259560987	2.497720713	4.23E-12	3.66E-11	down	11.37404699		VSIG8	-2.258040129	-2.39384801	2.52E-08	1.36E-07	LMOD3	LMOD3	4.188642268	1.911997272	0.032242162	0.054210482	up	1.491575845
VSIG8	VSIG8	-2.258040129	-2.39384801	2.52E-08	1.36E-07	down	7.599050901		TIE1	-2.257479469	4.539900598	4.29E-15	4.84E-14	VCX	VCX	4.188980219	-1.301710462	0.003792896	0.008047038	up	2.421029013
TIE1	TIE1	-2.257479469	4.539900598	4.29E-15	4.84E-14	down	14.36774609		DEPTOR	-2.256975496	4.70383996	4.96E-18	7.12E-17	ATOH7	ATOH7	4.191599443	2.498669633	2.32E-06	9.26E-06	up	5.634440654
DEPTOR	DEPTOR	-2.256975496	4.70383996	4.96E-18	7.12E-17	down	17.30465966		LRRC73	-2.256759458	0.821150066	3.59E-14	3.75E-13	PNMA8C	PNMA8C	4.203209599	1.04564478	2.02E-07	9.53E-07	up	6.694056308
LRRC73	LRRC73	-2.256759458	0.821150066	3.59E-14	3.75E-13	down	13.44497017		FBXO44	-2.256622887	3.529326068	2.09E-23	4.45E-22	OR2L13	OR2L13	4.207142128	-1.155229249	0.012468776	0.023381401	up	1.904176189
FBXO44	FBXO44	-2.256622887	3.529326068	2.09E-23	4.45E-22	down	22.67917562		ANXA4	-2.256448717	5.443286033	2.90E-22	5.70E-21	OR2B6	OR2B6	4.209939148	-1.157644305	1.95E-06	7.87E-06	up	5.710220221
ANXA4	ANXA4	-2.256448717	5.443286033	2.90E-22	5.70E-21	down	21.53782788		CGNL1	-2.255467138	5.585336199	1.71E-09	1.10E-08	NME8	NME8	4.210272979	0.795347364	0.003143038	0.006788483	up	2.502650332
CGNL1	CGNL1	-2.255467138	5.585336199	1.71E-09	1.10E-08	down	8.768230778		FRMD3	-2.254051243	2.584376523	5.02E-09	3.02E-08	ADGB	ADGB	4.210496456	2.208814737	0.001384853	0.003252057	up	2.858596413
FRMD3	FRMD3	-2.254051243	2.584376523	5.02E-09	3.02E-08	down	8.29925677		PTGES	-2.253779768	2.045974761	1.03E-09	6.84E-09	ERCC6L	ERCC6L	4.210608755	3.355945078	5.51E-27	1.48E-25	up	26.25898922
PTGES	PTGES	-2.253779768	2.045974761	1.03E-09	6.84E-09	down	8.985741713		CPXM2	-2.252548438	2.269887869	9.84E-06	3.52E-05	FAT3	FAT3	4.217344868	7.158041525	5.46E-11	4.19E-10	up	10.26262976
CPXM2	CPXM2	-2.252548438	2.269887869	9.84E-06	3.52E-05	down	5.007008849		IL7	-2.252494032	-0.868445423	7.00E-14	7.11E-13	DAB1	DAB1	4.217644936	4.167127585	2.50E-05	8.29E-05	up	4.60291406
IL7	IL7	-2.252494032	-0.868445423	7.00E-14	7.11E-13	down	13.15498185		CISD3	-2.25199824	2.5184632	1.44E-18	2.14E-17	CKS2	CKS2	4.222167031	7.290050716	3.83E-10	2.66E-09	up	9.417165584
CISD3	CISD3	-2.25199824	2.5184632	1.44E-18	2.14E-17	down	17.84255814		TC2N	-2.249089313	3.217737176	2.63E-08	1.41E-07	CAMKV	CAMKV	4.223513335	0.83068544	0.000229298	0.00063301	up	3.639600122
TC2N	TC2N	-2.249089313	3.217737176	2.63E-08	1.41E-07	down	7.580047295		C11orf80	-2.246540835	3.600051933	9.39E-36	4.10E-34	H2AC12	H2AC12	4.225597886	-1.609854365	1.72E-10	1.25E-09	up	9.76518595
C11orf80	C11orf80	-2.246540835	3.600051933	9.39E-36	4.10E-34	down	35.0274582		SYNPO	-2.246174855	5.783933718	6.50E-09	3.83E-08	RSPO1	RSPO1	4.226651523	4.167357157	7.67E-06	2.80E-05	up	5.115419028
SYNPO	SYNPO	-2.246174855	5.783933718	6.50E-09	3.83E-08	down	8.187129435		KLF15	-2.246103778	1.654488514	1.14E-15	1.35E-14	COCH	COCH	4.233718485	3.145677289	2.66E-08	1.43E-07	up	7.575330606
KLF15	KLF15	-2.246103778	1.654488514	1.14E-15	1.35E-14	down	14.94423668		ITPR3	-2.245727668	3.937728028	4.84E-08	2.51E-07	TMC2	TMC2	4.240564137	0.574485977	0.000161631	0.000461477	up	3.791476277
ITPR3	ITPR3	-2.245727668	3.937728028	4.84E-08	2.51E-07	down	7.315257309		DNAI1	-2.243654295	-0.900030501	1.63E-06	6.66E-06	AMER3	AMER3	4.245121954	-0.801766193	0.009485838	0.018303833	up	2.022924281
DNAI1	DNAI1	-2.243654295	-0.900030501	1.63E-06	6.66E-06	down	5.78874911		RAP1GAP2	-2.243630381	4.003324156	1.34E-11	1.10E-10	NCAM1	NCAM1	4.24518705	8.119635412	8.01E-22	1.53E-20	up	21.09653571
RAP1GAP2	RAP1GAP2	-2.243630381	4.003324156	1.34E-11	1.10E-10	down	10.87238576		C4orf36	-2.243615084	1.947028345	3.92E-15	4.45E-14	FZD7	FZD7	4.251858784	8.675694485	2.12E-25	5.11E-24	up	24.67350083
C4orf36	C4orf36	-2.243615084	1.947028345	3.92E-15	4.45E-14	down	14.40684526		FCER1A	-2.24295632	-0.552178826	9.95E-05	0.000296466	FAM71E2	FAM71E2	4.254934154	-2.110472895	0.001813012	0.004151216	up	2.741599344
FCER1A	FCER1A	-2.24295632	-0.552178826	9.95E-05	0.000296466	down	4.002215106		FOXP2	-2.242808747	1.592385376	0.005065777	0.010442599	PCDHGC4	PCDHGC4	4.260178753	2.57828697	2.41E-09	1.52E-08	up	8.618124638
FOXP2	FOXP2	-2.242808747	1.592385376	0.005065777	0.010442599	down	2.295353962		CA4	-2.241938118	0.54459949	6.89E-06	2.54E-05	FOXD1	FOXD1	4.260604044	5.833210214	2.86E-07	1.31E-06	up	6.54323259
CA4	CA4	-2.241938118	0.54459949	6.89E-06	2.54E-05	down	5.161871533		GGT2	-2.241005693	-1.332152705	0.000151184	0.000434978	HCN1	HCN1	4.26216404	-1.661602849	0.016401851	0.029799601	up	1.785107125
GGT2	GGT2	-2.241005693	-1.332152705	0.000151184	0.000434978	down	3.820495041		PERP	-2.236638987	5.539123646	1.15E-08	6.51E-08	PLP1	PLP1	4.26251882	2.847536984	0.000160217	0.000457998	up	3.795291084
PERP	PERP	-2.236638987	5.539123646	1.15E-08	6.51E-08	down	7.940780451		PLPP1	-2.236590575	4.517037972	6.40E-26	1.59E-24	DCLK3	DCLK3	4.264873246	0.872303593	8.66E-10	5.76E-09	up	9.062704489
PLPP1	PLPP1	-2.236590575	4.517037972	6.40E-26	1.59E-24	down	25.19353546		MT3	-2.235524195	1.011661794	0.000469598	0.001215418	ZNF732	ZNF732	4.273057457	1.973886664	1.18E-07	5.77E-07	up	6.927498043
MT3	MT3	-2.235524195	1.011661794	0.000469598	0.001215418	down	3.328273503		TMEM144	-2.235437824	0.838655696	1.18E-08	6.69E-08	DSCAM	DSCAM	4.273763091	0.344698219	2.71E-05	8.94E-05	up	4.566924967
TMEM144	TMEM144	-2.235437824	0.838655696	1.18E-08	6.69E-08	down	7.927933427		GPR146	-2.235245286	-0.616989308	2.00E-13	1.95E-12	ANKRD30BL	ANKRD30BL	4.278152922	-1.895673297	0.001004674	0.002430552	up	2.997974947
GPR146	GPR146	-2.235245286	-0.616989308	2.00E-13	1.95E-12	down	12.70004326		PLCH2	-2.235119243	-0.966935473	6.87E-07	2.98E-06	MAD2L1	MAD2L1	4.285023659	6.794155691	4.03E-17	5.39E-16	up	16.39455414
PLCH2	PLCH2	-2.235119243	-0.966935473	6.87E-07	2.98E-06	down	6.162845574		AMY2B	-2.234517578	1.703830472	1.95E-07	9.23E-07	MYH13	MYH13	4.285999866	-0.585453016	8.68E-05	0.000261093	up	4.061465734
AMY2B	AMY2B	-2.234517578	1.703830472	1.95E-07	9.23E-07	down	6.709638846		CCDC148	-2.23403121	1.341093008	3.63E-23	7.57E-22	H3C12	H3C12	4.29059911	-1.214356732	1.13E-11	9.30E-11	up	10.94665912
CCDC148	CCDC148	-2.23403121	1.341093008	3.63E-23	7.57E-22	down	22.44007149		SOCS1	-2.233434768	3.665033336	4.19E-11	3.26E-10	GALNT5	GALNT5	4.29081202	0.146662753	4.99E-06	1.89E-05	up	5.30192915
SOCS1	SOCS1	-2.233434768	3.665033336	4.19E-11	3.26E-10	down	10.37734413		FAM180A	-2.231342541	-0.91083839	0.000791246	0.001952495	FXYD7	FXYD7	4.300746154	1.715661819	6.56E-08	3.34E-07	up	7.183284887
FAM180A	FAM180A	-2.231342541	-0.91083839	0.000791246	0.001952495	down	3.101688266		ITGB8	-2.229111511	5.101718284	5.35E-10	3.66E-09	SLC16A1	SLC16A1	4.301025955	7.318445079	2.40E-37	1.10E-35	up	36.61939907
ITGB8	ITGB8	-2.229111511	5.101718284	5.35E-10	3.66E-09	down	9.271433749		CCDC178	-2.226134704	0.493604261	6.50E-09	3.83E-08	CACNA1I	CACNA1I	4.302733224	1.49338342	2.97E-06	1.16E-05	up	5.527322976
CCDC178	CCDC178	-2.226134704	0.493604261	6.50E-09	3.83E-08	down	8.187216208		GLDC	-2.226084675	3.310015612	3.49E-05	0.000112544	FGF14	FGF14	4.311092814	4.43180099	0.000447958	0.001165287	up	3.348762835
GLDC	GLDC	-2.226084675	3.310015612	3.49E-05	0.000112544	down	4.457764615		LRRN2	-2.225532606	5.002604787	9.81E-13	8.99E-12	MEX3A	MEX3A	4.312213514	7.839230664	6.17E-24	1.35E-22	up	23.20968099
LRRN2	LRRN2	-2.225532606	5.002604787	9.81E-13	8.99E-12	down	12.00846366		NUPR1	-2.225354435	4.465640886	2.23E-05	7.45E-05	UNC5A	UNC5A	4.315496751	2.124470668	7.31E-08	3.69E-07	up	7.13621941
NUPR1	NUPR1	-2.225354435	4.465640886	2.23E-05	7.45E-05	down	4.65225815		CNGA4	-2.224677226	-2.578524245	3.90E-10	2.71E-09	RRM2	RRM2	4.317636875	6.841800609	9.41E-21	1.65E-19	up	20.02629358
CNGA4	CNGA4	-2.224677226	-2.578524245	3.90E-10	2.71E-09	down	9.408495949		ZNF331	-2.223986015	4.570614512	2.09E-35	8.97E-34	SERPINB2	SERPINB2	4.322223867	0.101523551	0.007260024	0.014412069	up	2.139061942
ZNF331	ZNF331	-2.223986015	4.570614512	2.09E-35	8.97E-34	down	34.67937481		COBL	-2.223593106	3.690084028	1.62E-05	5.55E-05	SLC7A14	SLC7A14	4.323542926	2.012265775	0.004638848	0.009658334	up	2.333589875
COBL	COBL	-2.223593106	3.690084028	1.62E-05	5.55E-05	down	4.791202018		ARSA	-2.222456413	3.002294102	3.32E-15	3.78E-14	PTTG1	PTTG1	4.326610113	6.635687332	4.50E-22	8.76E-21	up	21.3470819
ARSA	ARSA	-2.222456413	3.002294102	3.32E-15	3.78E-14	down	14.4794698		ARHGEF15	-2.221619516	3.127190807	6.16E-11	4.69E-10	HBQ1	HBQ1	4.326879573	-0.712444481	0.000120506	0.000353528	up	3.918992546
ARHGEF15	ARHGEF15	-2.221619516	3.127190807	6.16E-11	4.69E-10	down	10.21055787		SIGLEC11	-2.221001095	-0.78124169	9.36E-09	5.39E-08	HOXC11	HOXC11	4.327142918	5.621908802	0.000442937	0.001153689	up	3.353657702
SIGLEC11	SIGLEC11	-2.221001095	-0.78124169	9.36E-09	5.39E-08	down	8.028726458		TBC1D2	-2.220636128	1.550742891	1.79E-22	3.56E-21	ACRV1	ACRV1	4.330369795	1.629144943	1.41E-13	1.40E-12	up	12.85079509
TBC1D2	TBC1D2	-2.220636128	1.550742891	1.79E-22	3.56E-21	down	21.74676538		HLA-C	-2.220564699	7.565060184	3.62E-12	3.16E-11	CLSPN	CLSPN	4.330958558	4.733432157	8.43E-17	1.10E-15	up	16.07403621
HLA-C	HLA-C	-2.220564699	7.565060184	3.62E-12	3.16E-11	down	11.44124272		DUSP15	-2.215632505	2.144344535	1.60E-21	3.00E-20	CDCA8	CDCA8	4.33237753	5.508214347	5.62E-32	1.98E-30	up	31.25038038
DUSP15	DUSP15	-2.215632505	2.144344535	1.60E-21	3.00E-20	down	20.79663611		PERM1	-2.215615226	-1.575942923	4.65E-05	0.000146785	HMMR	HMMR	4.34038938	5.868584465	6.26E-26	1.55E-24	up	25.20349775
PERM1	PERM1	-2.215615226	-1.575942923	4.65E-05	0.000146785	down	4.332524479		ARAP2	-2.212064198	2.248092901	4.91E-06	1.86E-05	MDGA2	MDGA2	4.342684654	2.497733931	4.95E-10	3.40E-09	up	9.305283866
ARAP2	ARAP2	-2.212064198	2.248092901	4.91E-06	1.86E-05	down	5.30887447		CLCF1	-2.20911737	2.545547781	3.03E-17	4.10E-16	POPDC3	POPDC3	4.344374503	1.468310561	0.001108433	0.002656131	up	2.955290388
CLCF1	CLCF1	-2.20911737	2.545547781	3.03E-17	4.10E-16	down	16.51862226		STAT3	-2.208851214	6.204652327	1.84E-32	6.67E-31	LRRN3	LRRN3	4.345341211	4.077929458	4.97E-08	2.57E-07	up	7.303906416
STAT3	STAT3	-2.208851214	6.204652327	1.84E-32	6.67E-31	down	31.73413083		SLC44A2	-2.208770812	6.758333879	2.83E-26	7.23E-25	GLT1D1	GLT1D1	4.346153685	3.196145989	3.91E-13	3.71E-12	up	12.40776276
SLC44A2	SLC44A2	-2.208770812	6.758333879	2.83E-26	7.23E-25	down	25.54788322		MCRIP2	-2.208356342	3.87578442	1.16E-15	1.38E-14	ZNF730	ZNF730	4.347106263	3.566502594	2.38E-18	3.50E-17	up	17.62331845
MCRIP2	MCRIP2	-2.208356342	3.87578442	1.16E-15	1.38E-14	down	14.93610849		RNF207	-2.207133153	2.269349645	8.60E-11	6.46E-10	MEX3B	MEX3B	4.354698477	6.051567485	1.41E-29	4.36E-28	up	28.85146611
RNF207	RNF207	-2.207133153	2.269349645	8.60E-11	6.46E-10	down	10.06551668		DDIT4L	-2.204053657	2.770508119	1.52E-07	7.32E-07	RCOR2	RCOR2	4.359432637	5.891783801	6.61E-21	1.17E-19	up	20.17993879
DDIT4L	DDIT4L	-2.204053657	2.770508119	1.52E-07	7.32E-07	down	6.817118614		ACTRT3	-2.203601787	0.294673903	4.58E-07	2.04E-06	KIF11	KIF11	4.361219032	7.155658124	2.60E-35	1.11E-33	up	34.58563825
ACTRT3	ACTRT3	-2.203601787	0.294673903	4.58E-07	2.04E-06	down	6.339584317		TPD52L1	-2.202438848	4.271888392	3.95E-14	4.11E-13	E2F2	E2F2	4.365253	4.280419208	2.95E-24	6.59E-23	up	23.53078677
TPD52L1	TPD52L1	-2.202438848	4.271888392	3.95E-14	4.11E-13	down	13.40306129		CYP2W1	-2.202299824	-1.716925654	0.001106179	0.002651115	HASPIN	HASPIN	4.370965912	3.012611232	3.09E-20	5.22E-19	up	19.51038387
CYP2W1	CYP2W1	-2.202299824	-1.716925654	0.001106179	0.002651115	down	2.956174592		GOT1	-2.201884688	5.484971587	6.34E-27	1.69E-25	ZNF521	ZNF521	4.374765197	7.688184861	1.98E-16	2.50E-15	up	15.70380758
GOT1	GOT1	-2.201884688	5.484971587	6.34E-27	1.69E-25	down	26.19757741		RNF213	-2.201737492	6.312502854	5.21E-23	1.08E-21	MYL7	MYL7	4.375049536	-0.802118213	0.000802239	0.001976047	up	3.095696359
RNF213	RNF213	-2.201737492	6.312502854	5.21E-23	1.08E-21	down	22.28286214		RSPH1	-2.200336725	1.336655738	2.89E-12	2.54E-11	CUX2	CUX2	4.375880186	4.365975648	3.08E-05	0.000100572	up	4.510818938
RSPH1	RSPH1	-2.200336725	1.336655738	2.89E-12	2.54E-11	down	11.53967471		SCGB3A1	-2.200114029	-1.137812201	2.79E-08	1.49E-07	NDC80	NDC80	4.376555774	5.394257855	2.11E-38	1.03E-36	up	37.67616992
SCGB3A1	SCGB3A1	-2.200114029	-1.137812201	2.79E-08	1.49E-07	down	7.554842699		ZBTB7B	-2.199851745	3.73133497	1.72E-22	3.42E-21	TRPM5	TRPM5	4.377625876	4.99858661	4.12E-05	0.000131263	up	4.385512503
ZBTB7B	ZBTB7B	-2.199851745	3.73133497	1.72E-22	3.42E-21	down	21.76445397		PAQR7	-2.199085827	3.222154289	1.57E-39	8.20E-38	KCNT1	KCNT1	4.37911717	1.038820306	6.85E-05	0.000210137	up	4.164275556
PAQR7	PAQR7	-2.199085827	3.222154289	1.57E-39	8.20E-38	down	38.80428951		GPR171	-2.197689293	-1.502857888	9.26E-07	3.94E-06	ETV5	ETV5	4.381551833	7.463393625	1.96E-28	5.69E-27	up	27.70743476
GPR171	GPR171	-2.197689293	-1.502857888	9.26E-07	3.94E-06	down	6.033469918		CNGB1	-2.19765005	-2.41976121	1.49E-05	5.15E-05	EFNA2	EFNA2	4.381769924	1.533681891	0.000798997	0.001968652	up	3.097454976
CNGB1	CNGB1	-2.19765005	-2.41976121	1.49E-05	5.15E-05	down	4.827521422		SLA2	-2.195478273	-1.170359361	5.12E-12	4.41E-11	KIF19	KIF19	4.381944234	2.881376979	0.000167263	0.000475656	up	3.776598971
SLA2	SLA2	-2.195478273	-1.170359361	5.12E-12	4.41E-11	down	11.29033136		EPCAM	-2.195154311	7.421026117	2.53E-11	2.01E-10	METTL21C	METTL21C	4.388930698	-0.171898359	0.000100092	0.000298006	up	3.999601632
EPCAM	EPCAM	-2.195154311	7.421026117	2.53E-11	2.01E-10	down	10.59726631		GBP4	-2.194852107	3.648716203	1.20E-18	1.80E-17	H2BC3	H2BC3	4.389257643	-1.790189398	2.68E-10	1.90E-09	up	9.571553379
GBP4	GBP4	-2.194852107	3.648716203	1.20E-18	1.80E-17	down	17.91964328		ABHD14B	-2.194430178	5.444037763	3.09E-24	6.90E-23	SKA1	SKA1	4.391159262	3.97307635	5.99E-33	2.20E-31	up	32.22276293
ABHD14B	ABHD14B	-2.194430178	5.444037763	3.09E-24	6.90E-23	down	23.51021349		FOXJ1	-2.193546454	2.685790704	2.68E-06	1.06E-05	SOX21	SOX21	4.391189779	-0.510974919	0.03068384	0.051904854	up	1.513090286
FOXJ1	FOXJ1	-2.193546454	2.685790704	2.68E-06	1.06E-05	down	5.572146872		THEM5	-2.193165411	-0.990680349	5.65E-07	2.48E-06	TEX26	TEX26	4.393266469	-1.117963011	0.000853175	0.00209147	up	3.068961812
THEM5	THEM5	-2.193165411	-0.990680349	5.65E-07	2.48E-06	down	6.247738674		MT1H	-2.192773411	-1.453438487	0.000151139	0.000434926	AMER2	AMER2	4.393419173	1.890126044	4.25E-08	2.22E-07	up	7.371967822
MT1H	MT1H	-2.192773411	-1.453438487	0.000151139	0.000434926	down	3.820622933		MTRNR2L3	-2.192341174	-1.642351998	2.45E-10	1.74E-09	SUSD5	SUSD5	4.397652544	4.456681098	4.45E-06	1.69E-05	up	5.35212616
MTRNR2L3	MTRNR2L3	-2.192341174	-1.642351998	2.45E-10	1.74E-09	down	9.611275439		ARHGEF10L	-2.191067124	4.809863273	2.07E-26	5.32E-25	HSPA6	HSPA6	4.398223454	4.123540437	0.007221175	0.014338417	up	2.141392128
ARHGEF10L	ARHGEF10L	-2.191067124	4.809863273	2.07E-26	5.32E-25	down	25.68495555		HLA-F	-2.184625132	2.638534346	2.92E-13	2.81E-12	MEST	MEST	4.401576817	10.24554854	2.99E-13	2.87E-12	up	12.52451591
HLA-F	HLA-F	-2.184625132	2.638534346	2.92E-13	2.81E-12	down	12.53447029		FCN3	-2.183987952	-0.905600483	3.66E-12	3.19E-11	ESPL1	ESPL1	4.402889367	5.694384488	1.10E-19	1.78E-18	up	18.95810772
FCN3	FCN3	-2.183987952	-0.905600483	3.66E-12	3.19E-11	down	11.43668953		NEIL1	-2.183047877	2.32832805	5.59E-13	5.26E-12	CCNB2	CCNB2	4.403260588	6.593999319	8.43E-27	2.23E-25	up	26.07429502
NEIL1	NEIL1	-2.183047877	2.32832805	5.59E-13	5.26E-12	down	12.25225385		INMT	-2.182554281	2.017656058	6.51E-06	2.42E-05	SSTR3	SSTR3	4.404149291	-0.003044672	1.40E-06	5.81E-06	up	5.853873902
INMT	INMT	-2.182554281	2.017656058	6.51E-06	2.42E-05	down	5.186510579		CD5	-2.182445409	-1.024897496	3.17E-07	1.45E-06	HORMAD1	HORMAD1	4.411175432	-0.350350006	0.027738171	0.047445046	up	1.556922185
CD5	CD5	-2.182445409	-1.024897496	3.17E-07	1.45E-06	down	6.498773393		SIGIRR	-2.182400594	3.967211407	5.08E-10	3.48E-09	PWWP3B	PWWP3B	4.421814448	2.321917967	0.000237482	0.000653711	up	3.624370143
SIGIRR	SIGIRR	-2.182400594	3.967211407	5.08E-10	3.48E-09	down	9.294426415		LGALS9	-2.181486895	3.663794781	3.01E-14	3.17E-13	CCNA2	CCNA2	4.424604609	6.500697004	9.44E-27	2.49E-25	up	26.02481904
LGALS9	LGALS9	-2.181486895	3.663794781	3.01E-14	3.17E-13	down	13.52170566		FAM110D	-2.180883169	1.124159298	1.55E-16	1.98E-15	PIMREG	PIMREG	4.427356443	5.343412693	1.28E-29	3.96E-28	up	28.89409036
FAM110D	FAM110D	-2.180883169	1.124159298	1.55E-16	1.98E-15	down	15.81057524		DEPP1	-2.179803816	4.944498297	4.33E-10	2.99E-09	ACTN2	ACTN2	4.429005833	4.982241332	0.03792021	0.062604193	up	1.421129261
DEPP1	DEPP1	-2.179803816	4.944498297	4.33E-10	2.99E-09	down	9.363268114		ERMP1	-2.179392031	6.151955767	4.26E-23	8.85E-22	ORC1	ORC1	4.429298989	4.120661366	2.29E-27	6.26E-26	up	26.64084702
ERMP1	ERMP1	-2.179392031	6.151955767	4.26E-23	8.85E-22	down	22.37033761		RPH3AL	-2.176977667	3.350036947	3.24E-16	4.03E-15	PBK	PBK	4.434684447	5.673087372	3.21E-25	7.59E-24	up	24.49326584
RPH3AL	RPH3AL	-2.176977667	3.350036947	3.24E-16	4.03E-15	down	15.49006909		CNPPD1	-2.176121584	5.160750409	3.24E-50	2.56E-48	CXXC4	CXXC4	4.440136695	5.790886791	1.49E-17	2.07E-16	up	16.82593024
CNPPD1	CNPPD1	-2.176121584	5.160750409	3.24E-50	2.56E-48	down	49.48961311		TANGO2	-2.175646217	2.82373518	3.09E-35	1.32E-33	H2AC17	H2AC17	4.440887702	0.512413461	3.94E-17	5.27E-16	up	16.40466466
TANGO2	TANGO2	-2.175646217	2.82373518	3.09E-35	1.32E-33	down	34.51032262		DPP4	-2.175158875	3.065367482	6.96E-06	2.56E-05	DPYSL4	DPYSL4	4.442444604	5.186632259	3.29E-06	1.28E-05	up	5.482282015
DPP4	DPP4	-2.175158875	3.065367482	6.96E-06	2.56E-05	down	5.157697796		TCN2	-2.175056458	3.839324556	5.41E-22	1.04E-20	CDC20	CDC20	4.44551588	6.136381013	3.87E-34	1.52E-32	up	33.4118569
TCN2	TCN2	-2.175056458	3.839324556	5.41E-22	1.04E-20	down	21.26711939		VAMP8	-2.174847759	5.203762323	1.60E-11	1.30E-10	PLK1	PLK1	4.452275588	6.293143217	1.51E-25	3.67E-24	up	24.8205357
VAMP8	VAMP8	-2.174847759	5.203762323	1.60E-11	1.30E-10	down	10.79616508		ICAM2	-2.172404456	2.315648666	1.12E-14	1.21E-13	NR5A1	NR5A1	4.456508882	-1.016983083	0.003801054	0.008060768	up	2.420095999
ICAM2	ICAM2	-2.172404456	2.315648666	1.12E-14	1.21E-13	down	13.95177008		ARSD	-2.17219861	5.685326195	2.66E-21	4.88E-20	SDR9C7	SDR9C7	4.458596453	-0.866671881	7.38E-10	4.96E-09	up	9.13175948
ARSD	ARSD	-2.17219861	5.685326195	2.66E-21	4.88E-20	down	20.57570128		ITGA3	-2.17208274	6.135059383	5.63E-10	3.84E-09	RNF175	RNF175	4.45881811	3.425788557	5.36E-20	8.92E-19	up	19.270813
ITGA3	ITGA3	-2.17208274	6.135059383	5.63E-10	3.84E-09	down	9.249748904		C11orf96	-2.171156041	4.539158819	3.13E-11	2.46E-10	MINAR2	MINAR2	4.463803756	-1.514913666	1.85E-05	6.29E-05	up	4.731656427
C11orf96	C11orf96	-2.171156041	4.539158819	3.13E-11	2.46E-10	down	10.50484819		AHNAK	-2.169848937	7.001418855	6.76E-12	5.74E-11	STYXL2	STYXL2	4.463852229	0.95494614	0.017220699	0.031046807	up	1.763949215
AHNAK	AHNAK	-2.169848937	7.001418855	6.76E-12	5.74E-11	down	11.16979308		FRY	-2.169770697	3.986850527	4.52E-10	3.12E-09	SLC27A6	SLC27A6	4.465622145	0.621886946	6.94E-07	3.01E-06	up	6.15883651
FRY	FRY	-2.169770697	3.986850527	4.52E-10	3.12E-09	down	9.344755665		SDC1	-2.169172969	6.013121381	7.33E-17	9.58E-16	MYO3A	MYO3A	4.469370142	3.381360302	2.44E-07	1.14E-06	up	6.611921579
SDC1	SDC1	-2.169172969	6.013121381	7.33E-17	9.58E-16	down	16.13494131		P2RY8	-2.168451734	1.219610273	7.16E-15	7.91E-14	CDC25A	CDC25A	4.480678401	5.353147241	3.28E-23	6.89E-22	up	22.48362377
P2RY8	P2RY8	-2.168451734	1.219610273	7.16E-15	7.91E-14	down	14.14509615		ROBO3	-2.167130318	2.419672517	3.40E-11	2.66E-10	RASD2	RASD2	4.48319561	4.730723694	3.87E-10	2.69E-09	up	9.412395237
ROBO3	ROBO3	-2.167130318	2.419672517	3.40E-11	2.66E-10	down	10.46886609		TMEM54	-2.16672648	3.33157753	1.92E-08	1.05E-07	RAX2	RAX2	4.484670283	-2.455680834	0.000536929	0.001370668	up	3.270082998
TMEM54	TMEM54	-2.16672648	3.33157753	1.92E-08	1.05E-07	down	7.717583459		CHDH	-2.166303661	2.903511426	9.91E-16	1.19E-14	GPR158	GPR158	4.492549214	2.339911876	0.000178644	0.000505742	up	3.748011836
CHDH	CHDH	-2.166303661	2.903511426	9.91E-16	1.19E-14	down	15.00377421		AP001931.1	-2.165351359	-2.643553922	5.31E-09	3.18E-08	POU4F1	POU4F1	4.497003893	-1.032033698	0.011022932	0.020898888	up	1.957702872
AP001931.1	AP001931.1	-2.165351359	-2.643553922	5.31E-09	3.18E-08	down	8.274521898		CAVIN2	-2.161351737	4.583293414	9.34E-14	9.37E-13	RIMS1	RIMS1	4.499198034	1.929557253	1.79E-06	7.29E-06	up	5.746045668
CAVIN2	CAVIN2	-2.161351737	4.583293414	9.34E-14	9.37E-13	down	13.02960243		SLC39A13	-2.161037216	5.715475567	3.32E-59	3.66E-57	DEPDC1B	DEPDC1B	4.507550868	5.34357099	6.28E-21	1.12E-19	up	20.2021612
SLC39A13	SLC39A13	-2.161037216	5.715475567	3.32E-59	3.66E-57	down	58.47821895		CCR7	-2.160102157	-1.759956959	6.09E-08	3.12E-07	ZNF280A	ZNF280A	4.508193157	-1.258306849	0.003216269	0.006928419	up	2.492647682
CCR7	CCR7	-2.160102157	-1.759956959	6.09E-08	3.12E-07	down	7.215654607		AGRN	-2.16005972	8.055440211	5.18E-14	5.34E-13	KCNG1	KCNG1	4.508876423	5.091840862	4.72E-14	4.89E-13	up	13.3261687
AGRN	AGRN	-2.16005972	8.055440211	5.18E-14	5.34E-13	down	13.2860795		TMEM47	-2.159402558	4.298825564	9.58E-06	3.43E-05	IL17B	IL17B	4.51113696	2.628442745	0.006915794	0.013798808	up	2.160157957
TMEM47	TMEM47	-2.159402558	4.298825564	9.58E-06	3.43E-05	down	5.018479018		NIBAN2	-2.159075995	5.7182652	2.55E-26	6.54E-25	GBX1	GBX1	4.512637648	-1.847790815	5.47E-06	2.05E-05	up	5.262134662
NIBAN2	NIBAN2	-2.159075995	5.7182652	2.55E-26	6.54E-25	down	25.59276879		LHX6	-2.157063875	1.714252762	4.45E-08	2.32E-07	ARHGAP11A	ARHGAP11A	4.512867008	6.040501202	6.95E-43	4.29E-41	up	42.15777594
LHX6	LHX6	-2.157063875	1.714252762	4.45E-08	2.32E-07	down	7.351667551		KCNK6	-2.156500494	1.879879914	5.07E-10	3.48E-09	FAM72B	FAM72B	4.51383131	1.640109464	1.06E-21	2.00E-20	up	20.97536903
KCNK6	KCNK6	-2.156500494	1.879879914	5.07E-10	3.48E-09	down	9.294695412		ACBD4	-2.155674216	2.434152067	6.66E-15	7.38E-14	TCP11X1	TCP11X1	4.514885143	-2.33180056	5.78E-05	0.0001795	up	4.237937367
ACBD4	ACBD4	-2.155674216	2.434152067	6.66E-15	7.38E-14	down	14.17646307		ANXA3	-2.155459307	4.247484738	2.48E-06	9.83E-06	WNT16	WNT16	4.519810393	0.965866175	0.026640285	0.045784884	up	1.574461128
ANXA3	ANXA3	-2.155459307	4.247484738	2.48E-06	9.83E-06	down	5.606307268		CRIM1	-2.154452777	6.355504958	4.61E-34	1.79E-32	CNMD	CNMD	4.521514361	1.06900322	2.30E-05	7.69E-05	up	4.637445847
CRIM1	CRIM1	-2.154452777	6.355504958	4.61E-34	1.79E-32	down	33.33592124		CD3E	-2.1541423	0.822362711	1.85E-06	7.49E-06	SALL4	SALL4	4.525171179	3.589877791	1.18E-05	4.16E-05	up	4.929867611
CD3E	CD3E	-2.1541423	0.822362711	1.85E-06	7.49E-06	down	5.733337077		AKR1B1	-2.152435886	7.246667954	1.69E-21	3.16E-20	C3orf70	C3orf70	4.525636232	5.959742618	2.26E-10	1.62E-09	up	9.645409282
AKR1B1	AKR1B1	-2.152435886	7.246667954	1.69E-21	3.16E-20	down	20.77261035		ZMYND12	-2.152054402	1.616178816	2.54E-10	1.81E-09	CYTL1	CYTL1	4.527767056	3.668237227	1.24E-05	4.37E-05	up	4.905785613
ZMYND12	ZMYND12	-2.152054402	1.616178816	2.54E-10	1.81E-09	down	9.594525306		ASAH1	-2.151460766	6.886497501	3.72E-23	7.74E-22	ADAM11	ADAM11	4.531330467	2.952953132	8.54E-18	1.21E-16	up	17.06878575
ASAH1	ASAH1	-2.151460766	6.886497501	3.72E-23	7.74E-22	down	22.42974666		HCFC1R1	-2.151412059	5.326111523	1.25E-25	3.05E-24	KIF20A	KIF20A	4.537949948	6.454003153	2.52E-41	1.45E-39	up	40.59820189
HCFC1R1	HCFC1R1	-2.151412059	5.326111523	1.25E-25	3.05E-24	down	24.90250825		ERICH5	-2.149881458	0.843505413	1.02E-07	5.04E-07	DNAJC5G	DNAJC5G	4.554075894	-1.268797765	3.96E-05	0.000126718	up	4.402253197
ERICH5	ERICH5	-2.149881458	0.843505413	1.02E-07	5.04E-07	down	6.990345197		SAMD12	-2.148990646	2.742407837	4.01E-10	2.78E-09	SNAP91	SNAP91	4.558631695	0.444633785	0.003185984	0.00686949	up	2.496756439
SAMD12	SAMD12	-2.148990646	2.742407837	4.01E-10	2.78E-09	down	9.396837352		SLC25A34	-2.146617296	1.34046859	2.88E-11	2.28E-10	KCNH2	KCNH2	4.560099919	5.89578646	2.12E-15	2.46E-14	up	14.67351905
SLC25A34	SLC25A34	-2.146617296	1.34046859	2.88E-11	2.28E-10	down	10.54006059		PLCG2	-2.145969449	4.492902548	4.53E-09	2.75E-08	GRIA4	GRIA4	4.560819036	2.023874033	0.000825649	0.002029751	up	3.083204588
PLCG2	PLCG2	-2.145969449	4.492902548	4.53E-09	2.75E-08	down	8.344201501		OLFM4	-2.144774791	-0.868255933	0.002066116	0.004663747	KCNK17	KCNK17	4.561340495	-0.417691877	0.000213991	0.000594835	up	3.669603646
OLFM4	OLFM4	-2.144774791	-0.868255933	0.002066116	0.004663747	down	2.68484522		FAM167A	-2.140281244	3.910350392	6.52E-11	4.96E-10	CRACD	CRACD	4.562482047	5.366582412	2.33E-10	1.67E-09	up	9.632346648
FAM167A	FAM167A	-2.140281244	3.910350392	6.52E-11	4.96E-10	down	10.18567706		IRX5	-2.139799288	3.486082691	0.003504668	0.007490709	SHISA2	SHISA2	4.566594631	8.081540942	2.17E-18	3.20E-17	up	17.66371542
IRX5	IRX5	-2.139799288	3.486082691	0.003504668	0.007490709	down	2.455353125		PEBP1	-2.13861519	8.387391677	7.68E-45	5.13E-43	EFCAB1	EFCAB1	4.56828438	3.450946263	1.41E-11	1.15E-10	up	10.85166718
PEBP1	PEBP1	-2.13861519	8.387391677	7.68E-45	5.13E-43	down	44.11446592		BCO1	-2.135187578	-0.980303128	3.52E-06	1.36E-05	CYP26A1	CYP26A1	4.588324645	2.379325105	1.77E-05	6.05E-05	up	4.75127413
BCO1	BCO1	-2.135187578	-0.980303128	3.52E-06	1.36E-05	down	5.453343715		TBC1D4	-2.133793787	5.414944452	7.77E-19	1.18E-17	PAX1	PAX1	4.598957832	0.827567097	0.010242268	0.019558836	up	1.989603861
TBC1D4	TBC1D4	-2.133793787	5.414944452	7.77E-19	1.18E-17	down	18.10969926		TBC1D8B	-2.130994899	1.475055119	3.89E-08	2.05E-07	CNKSR2	CNKSR2	4.61145807	2.721323692	7.95E-16	9.60E-15	up	15.09963558
TBC1D8B	TBC1D8B	-2.130994899	1.475055119	3.89E-08	2.05E-07	down	7.409775854		PLA2G4A	-2.129085827	2.61281646	1.94E-07	9.18E-07	NMNAT2	NMNAT2	4.612253577	4.531826192	2.90E-05	9.52E-05	up	4.536890919
PLA2G4A	PLA2G4A	-2.129085827	2.61281646	1.94E-07	9.18E-07	down	6.712264383		ZPBP	-2.12703818	-2.601079084	4.62E-05	0.000146025	SHISAL2B	SHISAL2B	4.613858293	-0.249832304	5.15E-06	1.94E-05	up	5.288612724
ZPBP	ZPBP	-2.12703818	-2.601079084	4.62E-05	0.000146025	down	4.335030404		DRAM1	-2.126695458	3.63998213	1.48E-14	1.59E-13	ADCYAP1	ADCYAP1	4.61426909	1.968808155	0.013219428	0.024621963	up	1.87878732
DRAM1	DRAM1	-2.126695458	3.63998213	1.48E-14	1.59E-13	down	13.82960097		KRT5	-2.1255506	-0.499937396	0.005074736	0.010455817	NKX2-5	NKX2-5	4.614913871	0.85953366	0.006150266	0.012433065	up	2.211106081
KRT5	KRT5	-2.1255506	-0.499937396	0.005074736	0.010455817	down	2.294586517		PCED1B	-2.124696316	0.508703383	1.71E-09	1.10E-08	SLC15A1	SLC15A1	4.616004519	5.408530561	1.36E-07	6.57E-07	up	6.866566453
PCED1B	PCED1B	-2.124696316	0.508703383	1.71E-09	1.10E-08	down	8.76770141		DOK5	-2.121874922	2.535961045	1.56E-05	5.39E-05	DRAXIN	DRAXIN	4.622249978	4.029817326	3.97E-15	4.49E-14	up	14.40133734
DOK5	DOK5	-2.121874922	2.535961045	1.56E-05	5.39E-05	down	4.805632641		SERPINE1	-2.120818142	4.091750978	2.87E-05	9.44E-05	MPPED1	MPPED1	4.625152237	1.460883497	1.02E-05	3.65E-05	up	4.990026058
SERPINE1	SERPINE1	-2.120818142	4.091750978	2.87E-05	9.44E-05	down	4.541461027		DMRT2	-2.119077359	3.01826399	0.005922872	0.012014801	PRM1	PRM1	4.631300379	-2.226914429	0.011061442	0.020967058	up	1.956188264
DMRT2	DMRT2	-2.119077359	3.01826399	0.005922872	0.012014801	down	2.227467686		AC009690.1	-2.117331042	-1.459495948	2.46E-08	1.33E-07	GRIA1	GRIA1	4.643275722	-0.608191189	0.015998058	0.029146611	up	1.795932743
AC009690.1	AC009690.1	-2.117331042	-1.459495948	2.46E-08	1.33E-07	down	7.609440641		IL1RN	-2.116372232	0.557106984	2.88E-05	9.46E-05	ARMC4	ARMC4	4.646021475	0.894413619	4.49E-11	3.48E-10	up	10.34754284
IL1RN	IL1RN	-2.116372232	0.557106984	2.88E-05	9.46E-05	down	4.540322527		UMODL1	-2.116255127	-2.455429603	2.92E-05	9.58E-05	FGF17	FGF17	4.646905988	3.720967244	2.57E-07	1.19E-06	up	6.589373725
UMODL1	UMODL1	-2.116255127	-2.455429603	2.92E-05	9.58E-05	down	4.534018205		ARHGAP18	-2.115667729	4.274744647	2.89E-15	3.31E-14	COLGALT2	COLGALT2	4.65192755	4.855349002	3.36E-11	2.64E-10	up	10.47311707
ARHGAP18	ARHGAP18	-2.115667729	4.274744647	2.89E-15	3.31E-14	down	14.53860631		C10orf95	-2.113163005	-0.271898063	6.13E-15	6.82E-14	GABRR1	GABRR1	4.652560912	0.726751495	1.60E-06	6.58E-06	up	5.795323888
C10orf95	C10orf95	-2.113163005	-0.271898063	6.13E-15	6.82E-14	down	14.21272472		HSPA12A	-2.113088266	3.426274245	7.24E-08	3.66E-07	GDF10	GDF10	4.655296958	1.336009398	1.70E-05	5.80E-05	up	4.770139917
HSPA12A	HSPA12A	-2.113088266	3.426274245	7.24E-08	3.66E-07	down	7.140300042		NBEAL2	-2.112775267	4.899995091	1.80E-28	5.22E-27	KHDRBS2	KHDRBS2	4.665785223	-0.14435825	0.023510139	0.040999146	up	1.628744797
NBEAL2	NBEAL2	-2.112775267	4.899995091	1.80E-28	5.22E-27	down	27.74530998		ACSS3	-2.112077939	3.122879343	0.000443911	0.001155858	TNNI3	TNNI3	4.668189978	1.460083393	0.000977671	0.002371868	up	3.009807178
ACSS3	ACSS3	-2.112077939	3.122879343	0.000443911	0.001155858	down	3.352704339		ANXA2	-2.110658136	7.005495084	5.95E-10	4.05E-09	CA14	CA14	4.668256201	4.906824455	7.42E-15	8.18E-14	up	14.12933819
ANXA2	ANXA2	-2.110658136	7.005495084	5.95E-10	4.05E-09	down	9.225441519		ATP4B	-2.109433546	-0.633232696	1.18E-07	5.75E-07	H3C11	H3C11	4.673386562	-0.555473117	4.68E-15	5.27E-14	up	14.32966188
ATP4B	ATP4B	-2.109433546	-0.633232696	1.18E-07	5.75E-07	down	6.928918623		TNFSF12	-2.108474506	3.555629624	4.71E-13	4.45E-12	ZNF536	ZNF536	4.676054983	2.805088412	0.000239732	0.000658911	up	3.620274691
TNFSF12	TNFSF12	-2.108474506	3.555629624	4.71E-13	4.45E-12	down	12.32704357		TIMP3	-2.10712875	3.821904062	5.29E-08	2.73E-07	BUB1B	BUB1B	4.678103494	6.215986359	6.68E-38	3.15E-36	up	37.17526271
TIMP3	TIMP3	-2.10712875	3.821904062	5.29E-08	2.73E-07	down	7.27662564		TMEM88	-2.106012587	2.986942538	5.54E-16	6.76E-15	H2AC16	H2AC16	4.679898366	-1.262444661	1.58E-13	1.56E-12	up	12.80264155
TMEM88	TMEM88	-2.106012587	2.986942538	5.54E-16	6.76E-15	down	15.25641805		ETV7	-2.102059877	-1.024029036	8.26E-07	3.54E-06	GRIN2A	GRIN2A	4.681656511	4.654934985	2.69E-07	1.24E-06	up	6.570094724
ETV7	ETV7	-2.102059877	-1.024029036	8.26E-07	3.54E-06	down	6.082955361		MT1M	-2.101561824	-0.137106847	0.001405495	0.003293936	FAM72C	FAM72C	4.683607091	1.0810783	1.98E-13	1.93E-12	up	12.70439246
MT1M	MT1M	-2.101561824	-0.137106847	0.001405495	0.003293936	down	2.85217056		SOX18	-2.100910969	4.916741195	6.75E-10	4.56E-09	KIFC1	KIFC1	4.685805912	4.947561853	7.49E-31	2.45E-29	up	30.12565134
SOX18	SOX18	-2.100910969	4.916741195	6.75E-10	4.56E-09	down	9.17070957		SLC46A3	-2.099061569	2.457608468	3.33E-16	4.14E-15	SLC6A15	SLC6A15	4.686998769	2.419019781	0.034169838	0.057130688	up	1.466357085
SLC46A3	SLC46A3	-2.099061569	2.457608468	3.33E-16	4.14E-15	down	15.47785832		ALOX5	-2.098767586	2.194810289	4.96E-09	2.98E-08	GPR142	GPR142	4.687084627	-2.720480906	0.002175725	0.00488764	up	2.662396008
ALOX5	ALOX5	-2.098767586	2.194810289	4.96E-09	2.98E-08	down	8.304710994		RAET1E	-2.098645717	-1.84297775	0.000143481	0.000414268	AIPL1	AIPL1	4.696023666	-1.212808828	0.000587159	0.001486642	up	3.231244453
RAET1E	RAET1E	-2.098645717	-1.84297775	0.000143481	0.000414268	down	3.843205656		BGN	-2.096111596	8.692410629	7.92E-08	3.98E-07	TXLNB	TXLNB	4.698736622	3.157555441	1.61E-06	6.59E-06	up	5.7938995
BGN	BGN	-2.096111596	8.692410629	7.92E-08	3.98E-07	down	7.101365531		PRR5L	-2.09514298	2.824383399	7.06E-20	1.17E-18	ESCO2	ESCO2	4.701405512	4.677207025	6.62E-25	1.54E-23	up	24.17925645
PRR5L	PRR5L	-2.09514298	2.824383399	7.06E-20	1.17E-18	down	19.1511352		ALDH4A1	-2.09430138	3.664497083	4.73E-21	8.48E-20	VAX2	VAX2	4.704514843	2.848834191	5.02E-14	5.18E-13	up	13.29953618
ALDH4A1	ALDH4A1	-2.09430138	3.664497083	4.73E-21	8.48E-20	down	20.32497909		FAM71F2	-2.093325184	0.173782211	1.35E-11	1.10E-10	ZNF695	ZNF695	4.704560151	2.825689683	2.35E-19	3.72E-18	up	18.62816457
FAM71F2	FAM71F2	-2.093325184	0.173782211	1.35E-11	1.10E-10	down	10.8687179		PSMB9	-2.092765628	2.488895615	8.59E-09	4.97E-08	PTCHD1	PTCHD1	4.708294175	2.549347012	1.36E-05	4.74E-05	up	4.86640334
PSMB9	PSMB9	-2.092765628	2.488895615	8.59E-09	4.97E-08	down	8.065940885		VIP	-2.092732235	-1.872265335	8.23E-06	2.99E-05	MELK	MELK	4.711983046	5.429348939	1.82E-35	7.81E-34	up	34.74063606
VIP	VIP	-2.092732235	-1.872265335	8.23E-06	2.99E-05	down	5.084356556		B3GNT2	-2.092321648	4.242483747	4.32E-26	1.09E-24	LYPD1	LYPD1	4.721989468	7.99812164	1.85E-10	1.34E-09	up	9.732757554
B3GNT2	B3GNT2	-2.092321648	4.242483747	4.32E-26	1.09E-24	down	25.36419991		SLC8B1	-2.089941558	3.915955378	2.60E-29	7.90E-28	ABCC8	ABCC8	4.723313323	3.106723304	1.00E-05	3.57E-05	up	5.000122787
SLC8B1	SLC8B1	-2.089941558	3.915955378	2.60E-29	7.90E-28	down	28.58453986		TMED6	-2.089068045	-0.878741129	7.44E-20	1.23E-18	PEG10	PEG10	4.724991901	10.34218217	5.49E-10	3.75E-09	up	9.260229039
TMED6	TMED6	-2.089068045	-0.878741129	7.44E-20	1.23E-18	down	19.12835533		GNG7	-2.088658204	3.913632879	1.66E-07	7.91E-07	FOXM1	FOXM1	4.736798444	6.856431647	1.66E-19	2.65E-18	up	18.77955099
GNG7	GNG7	-2.088658204	3.913632879	1.66E-07	7.91E-07	down	6.781070816		NACC2	-2.088169173	3.162304592	3.57E-10	2.49E-09	CXCL13	CXCL13	4.746821859	1.01430144	0.000513656	0.001318432	up	3.28932751
NACC2	NACC2	-2.088169173	3.162304592	3.57E-10	2.49E-09	down	9.447809792		RRAS	-2.085394467	4.361085205	5.26E-12	4.52E-11	PCLAF	PCLAF	4.747129245	6.854468736	8.24E-23	1.68E-21	up	22.08385922
RRAS	RRAS	-2.085394467	4.361085205	5.26E-12	4.52E-11	down	11.27872171		ITGAV	-2.08539282	6.332066675	7.89E-14	7.97E-13	MEOX2	MEOX2	4.747183308	4.986422817	0.001683746	0.003887543	up	2.773723539
ITGAV	ITGAV	-2.08539282	6.332066675	7.89E-14	7.97E-13	down	13.10306586		ANO5	-2.085167237	1.75415307	0.002166163	0.00486816	BCHE	BCHE	4.747397805	3.647742017	0.000530883	0.001357323	up	3.27500138
ANO5	ANO5	-2.085167237	1.75415307	0.002166163	0.00486816	down	2.664308778		CSF1	-2.083664363	3.896024334	1.37E-10	1.01E-09	ARPP21	ARPP21	4.754929986	3.49808927	0.000339558	0.000905984	up	3.469086324
CSF1	CSF1	-2.083664363	3.896024334	1.37E-10	1.01E-09	down	9.86229665		CXCR6	-2.083584838	-1.074028387	1.20E-07	5.86E-07	GTSE1	GTSE1	4.75528978	5.160334878	1.41E-27	3.89E-26	up	26.84929456
CXCR6	CXCR6	-2.083584838	-1.074028387	1.20E-07	5.86E-07	down	6.919734306		COMT	-2.079391289	5.676454943	8.99E-33	3.27E-31	SHD	SHD	4.756454115	3.196818665	0.00089673	0.002190064	up	3.047338447
COMT	COMT	-2.079391289	5.676454943	8.99E-33	3.27E-31	down	32.04608609		ITK	-2.07751012	-1.021304949	1.79E-06	7.28E-06	RPS10-NUDT3	RPS10-NUDT3	4.760597191	-1.494645146	1.20E-06	5.04E-06	up	5.919254354
ITK	ITK	-2.07751012	-1.021304949	1.79E-06	7.28E-06	down	5.747172217		CEBPB	-2.076081761	4.54655957	4.73E-09	2.85E-08	FBN3	FBN3	4.771581608	5.987764792	4.15E-17	5.53E-16	up	16.38235897
CEBPB	CEBPB	-2.076081761	4.54655957	4.73E-09	2.85E-08	down	8.324770938		CRYBG3	-2.073384853	1.923419576	2.97E-06	1.17E-05	SLITRK1	SLITRK1	4.777617875	-0.050774398	0.043771866	0.070994145	up	1.358804934
CRYBG3	CRYBG3	-2.073384853	1.923419576	2.97E-06	1.17E-05	down	5.526632882		GLTP	-2.073077668	5.535554543	2.32E-44	1.51E-42	LINGO2	LINGO2	4.779955921	3.325374099	1.34E-13	1.33E-12	up	12.87366752
GLTP	GLTP	-2.073077668	5.535554543	2.32E-44	1.51E-42	down	43.63431602		C17orf107	-2.071082996	0.504272015	1.89E-08	1.04E-07	LY6H	LY6H	4.788646069	3.225582627	4.43E-08	2.31E-07	up	7.353998878
C17orf107	C17orf107	-2.071082996	0.504272015	1.89E-08	1.04E-07	down	7.723508755		CD300E	-2.070695572	-0.329794131	9.11E-07	3.88E-06	SERTM1	SERTM1	4.792870062	1.228866447	6.08E-07	2.66E-06	up	6.215792309
CD300E	CD300E	-2.070695572	-0.329794131	9.11E-07	3.88E-06	down	6.04066516		COL18A1	-2.070249108	7.591773568	2.42E-18	3.55E-17	APBA2	APBA2	4.796175435	5.936499996	7.51E-47	5.46E-45	up	46.12416221
COL18A1	COL18A1	-2.070249108	7.591773568	2.42E-18	3.55E-17	down	17.6164827		GADD45A	-2.069956294	4.276314803	4.72E-14	4.89E-13	MGAT5B	MGAT5B	4.796287551	3.963747025	8.79E-11	6.60E-10	up	10.05608812
GADD45A	GADD45A	-2.069956294	4.276314803	4.72E-14	4.89E-13	down	13.32629013		PIM3	-2.06958866	5.463740694	5.20E-26	1.29E-24	BTN1A1	BTN1A1	4.798537748	2.419443048	2.46E-05	8.18E-05	up	4.608952618
PIM3	PIM3	-2.06958866	5.463740694	5.20E-26	1.29E-24	down	25.28438317		GAA	-2.069229594	5.76389277	8.43E-20	1.38E-18	KIF18A	KIF18A	4.801303617	5.312376892	3.11E-32	1.11E-30	up	31.50711368
GAA	GAA	-2.069229594	5.76389277	8.43E-20	1.38E-18	down	19.07409964		FGD4	-2.068591611	3.755962685	2.19E-11	1.76E-10	MYH8	MYH8	4.810485339	5.452187917	0.049619245	0.079302876	up	1.304349849
FGD4	FGD4	-2.068591611	3.755962685	2.19E-11	1.76E-10	down	10.65877026		RDH13	-2.068422186	3.097320161	9.87E-12	8.19E-11	XKR7	XKR7	4.827138409	3.049749112	0.000407893	0.001071079	up	3.389453484
RDH13	RDH13	-2.068422186	3.097320161	9.87E-12	8.19E-11	down	11.00586963		HSBP1L1	-2.068066932	2.811277733	1.39E-09	9.05E-09	SGO1	SGO1	4.83050765	4.839303228	1.83E-34	7.29E-33	up	33.73688272
HSBP1L1	HSBP1L1	-2.068066932	2.811277733	1.39E-09	9.05E-09	down	8.856426844		CLDN1	-2.066700869	4.531278473	0.000686338	0.001717099	POLQ	POLQ	4.831754677	4.307884309	1.07E-26	2.81E-25	up	25.96982386
CLDN1	CLDN1	-2.066700869	4.531278473	0.000686338	0.001717099	down	3.163462149		ALPK2	-2.066124045	1.278202447	0.00210746	0.004749234	OSBPL6	OSBPL6	4.831788362	5.130614987	8.29E-22	1.58E-20	up	21.08162342
ALPK2	ALPK2	-2.066124045	1.278202447	0.00210746	0.004749234	down	2.676240631		GRAMD2B	-2.06594913	4.24526364	2.64E-23	5.55E-22	ECEL1	ECEL1	4.832338888	6.370579902	2.26E-05	7.57E-05	up	4.645066114
GRAMD2B	GRAMD2B	-2.06594913	4.24526364	2.64E-23	5.55E-22	down	22.57912664		STARD10	-2.065909287	4.425962706	7.39E-21	1.31E-19	FAM83D	FAM83D	4.833589957	5.260927655	9.89E-32	3.42E-30	up	31.00485248
STARD10	STARD10	-2.065909287	4.425962706	7.39E-21	1.31E-19	down	20.13145337		RNF43	-2.065870188	3.522540254	1.54E-06	6.35E-06	DTL	DTL	4.833648893	6.543123439	9.41E-32	3.26E-30	up	31.02623148
RNF43	RNF43	-2.065870188	3.522540254	1.54E-06	6.35E-06	down	5.812215049		CD151	-2.065621734	6.976006499	3.59E-24	7.97E-23	PNPLA5	PNPLA5	4.841599425	-2.636883076	0.000554462	0.001409945	up	3.256128224
CD151	CD151	-2.065621734	6.976006499	3.59E-24	7.97E-23	down	23.44511485		ME3	-2.06267468	2.968196835	2.92E-09	1.83E-08	H2AC14	H2AC14	4.858245388	-0.876372629	1.59E-12	1.43E-11	up	11.79773715
ME3	ME3	-2.06267468	2.968196835	2.92E-09	1.83E-08	down	8.534195515		IL18BP	-2.062054224	3.054366017	5.20E-30	1.65E-28	NUSAP1	NUSAP1	4.864304441	7.68600794	2.54E-49	1.96E-47	up	48.59478454
IL18BP	IL18BP	-2.062054224	3.054366017	5.20E-30	1.65E-28	down	29.28361179		ACTL10	-2.06087426	-0.509339487	1.80E-16	2.28E-15	BIRC5	BIRC5	4.864549899	6.526634734	2.61E-28	7.48E-27	up	27.58399893
ACTL10	ACTL10	-2.06087426	-0.509339487	1.80E-16	2.28E-15	down	15.74475921		HRH1	-2.059988519	1.89346429	1.31E-10	9.65E-10	CNTFR	CNTFR	4.864947222	7.789398778	2.36E-10	1.69E-09	up	9.626226432
HRH1	HRH1	-2.059988519	1.89346429	1.31E-10	9.65E-10	down	9.881900174		SHB	-2.059752901	3.515928017	1.15E-22	2.32E-21	DMRTB1	DMRTB1	4.868215879	-1.407436185	0.000268756	0.000732067	up	3.570641484
SHB	SHB	-2.059752901	3.515928017	1.15E-22	2.32E-21	down	21.93889728		XCR1	-2.059589536	-2.134731922	0.000542394	0.001383329	HTR6	HTR6	4.872325029	0.295631889	0.000146266	0.00042179	up	3.834856127
XCR1	XCR1	-2.059589536	-2.134731922	0.000542394	0.001383329	down	3.265684839		ZBTB7A	-2.059507187	5.295022763	2.72E-21	4.98E-20	AURKB	AURKB	4.873134568	5.512964549	4.70E-33	1.74E-31	up	32.32827296
ZBTB7A	ZBTB7A	-2.059507187	5.295022763	2.72E-21	4.98E-20	down	20.56606427		MITF	-2.05910612	4.066341308	2.18E-06	8.73E-06	RFX4	RFX4	4.874287197	0.607794718	0.002306051	0.005149374	up	2.637131157
MITF	MITF	-2.05910612	4.066341308	2.18E-06	8.73E-06	down	5.661703413		KSR2	-2.057880283	2.163285718	7.08E-06	2.61E-05	STAT4	STAT4	4.874702867	6.146332804	0.000221824	0.000614837	up	3.65399215
KSR2	KSR2	-2.057880283	2.163285718	7.08E-06	2.61E-05	down	5.150051801		EHD4	-2.0576793	5.134590074	3.22E-33	1.21E-31	H3C7	H3C7	4.876884025	-1.261426924	2.55E-12	2.25E-11	up	11.59374537
EHD4	EHD4	-2.0576793	5.134590074	3.22E-33	1.21E-31	down	32.49221613		MALRD1	-2.057565279	-0.333775753	0.000151313	0.000435197	CLEC4M	CLEC4M	4.881384973	1.697332587	0.028965349	0.049287327	up	1.538121235
MALRD1	MALRD1	-2.057565279	-0.333775753	0.000151313	0.000435197	down	3.820124109		MRPS6	-2.057432384	6.275708266	5.20E-26	1.29E-24	XIRP1	XIRP1	4.883707538	1.333537109	0.006665881	0.013348838	up	2.176142429
MRPS6	MRPS6	-2.057432384	6.275708266	5.20E-26	1.29E-24	down	25.28428381		CYB5D2	-2.052253074	3.848661726	4.40E-22	8.58E-21	MKX	MKX	4.884783518	1.970382547	0.002582679	0.005698903	up	2.587929635
CYB5D2	CYB5D2	-2.052253074	3.848661726	4.40E-22	8.58E-21	down	21.3567116		FP565260.3	-2.051430328	-0.923870347	3.94E-06	1.52E-05	EPHA3	EPHA3	4.893915663	5.937197724	4.69E-08	2.44E-07	up	7.328892338
FP565260.3	FP565260.3	-2.051430328	-0.923870347	3.94E-06	1.52E-05	down	5.404040505		PCBP3	-2.050263168	1.709225026	9.24E-06	3.32E-05	IGFBPL1	IGFBPL1	4.907761896	0.54823825	4.44E-08	2.32E-07	up	7.352533587
PCBP3	PCBP3	-2.050263168	1.709225026	9.24E-06	3.32E-05	down	5.03416908		CNTNAP3B	-2.048202345	0.193513777	6.18E-06	2.30E-05	CENPE	CENPE	4.907998563	5.680154826	4.21E-34	1.64E-32	up	33.37593587
CNTNAP3B	CNTNAP3B	-2.048202345	0.193513777	6.18E-06	2.30E-05	down	5.209285814		SUSD2	-2.04815098	1.385471848	9.00E-07	3.84E-06	DLL3	DLL3	4.910289368	2.823600256	3.66E-12	3.19E-11	up	11.43641096
SUSD2	SUSD2	-2.04815098	1.385471848	9.00E-07	3.84E-06	down	6.045678118		COL28A1	-2.047944598	0.90714904	5.03E-06	1.90E-05	HJURP	HJURP	4.913754549	5.227466945	9.94E-41	5.55E-39	up	40.00256157
COL28A1	COL28A1	-2.047944598	0.90714904	5.03E-06	1.90E-05	down	5.298244259		PER1	-2.046823428	5.609813812	7.23E-19	1.10E-17	ARHGDIG	ARHGDIG	4.917172825	-0.265692427	5.59E-05	0.00017421	up	4.252739747
PER1	PER1	-2.046823428	5.609813812	7.23E-19	1.10E-17	down	18.14100416		SLC27A2	-2.046071853	1.550002204	4.85E-06	1.84E-05	CAVIN4	CAVIN4	4.925475329	2.976820297	6.44E-13	6.03E-12	up	12.19111485
SLC27A2	SLC27A2	-2.046071853	1.550002204	4.85E-06	1.84E-05	down	5.314480026		CITED4	-2.045253346	3.687364451	2.05E-14	2.18E-13	TRIM72	TRIM72	4.933720946	1.286065869	0.015462695	0.028287393	up	1.81071481
CITED4	CITED4	-2.045253346	3.687364451	2.05E-14	2.18E-13	down	13.68770314		ESR2	-2.044850136	-0.41411012	2.05E-15	2.38E-14	UBE2C	UBE2C	4.946579522	7.115188964	7.65E-25	1.77E-23	up	24.11624512
ESR2	ESR2	-2.044850136	-0.41411012	2.05E-15	2.38E-14	down	14.68871937		PEX11G	-2.043545702	0.892501435	1.90E-13	1.86E-12	PAQR9	PAQR9	4.951388431	-0.438890698	8.05E-06	2.93E-05	up	5.094183268
PEX11G	PEX11G	-2.043545702	0.892501435	1.90E-13	1.86E-12	down	12.72079675		C4A	-2.043496933	0.20867355	0.000144607	0.000417225	CALN1	CALN1	4.952178324	2.81138279	1.42E-06	5.89E-06	up	5.847683446
C4A	C4A	-2.043496933	0.20867355	0.000144607	0.000417225	down	3.839811703		IRX6	-2.042934912	2.693803337	0.0005471	0.001393966	BUB1	BUB1	4.952651274	6.09220795	3.27E-35	1.39E-33	up	34.48480521
IRX6	IRX6	-2.042934912	2.693803337	0.0005471	0.001393966	down	3.261933551		TPST2	-2.042849598	4.350326931	7.19E-16	8.72E-15	SEMA3A	SEMA3A	4.953698052	5.566541841	2.30E-09	1.46E-08	up	8.638274421
TPST2	TPST2	-2.042849598	4.350326931	7.19E-16	8.72E-15	down	15.14307091		RASL11A	-2.039319308	3.339715985	5.45E-07	2.39E-06	SKA3	SKA3	4.954493474	5.283661735	7.10E-40	3.83E-38	up	39.1487714
RASL11A	RASL11A	-2.039319308	3.339715985	5.45E-07	2.39E-06	down	6.263931786		MTUS1	-2.03850445	4.655199318	2.27E-08	1.23E-07	ARHGAP19-SLIT1	ARHGAP19-SLIT1	4.957053751	-1.532145703	1.03E-10	7.68E-10	up	9.986126418
MTUS1	MTUS1	-2.03850445	4.655199318	2.27E-08	1.23E-07	down	7.644203513		AGPAT2	-2.037692936	5.170610979	3.01E-28	8.60E-27	NSG1	NSG1	4.965260011	3.251303242	7.03E-07	3.04E-06	up	6.153223065
AGPAT2	AGPAT2	-2.037692936	5.170610979	3.01E-28	8.60E-27	down	27.52185104		CARMIL1	-2.036978243	3.98944967	5.21E-17	6.89E-16	IRX4	IRX4	4.966083675	-0.77470728	0.0398474	0.065352125	up	1.399600007
CARMIL1	CARMIL1	-2.036978243	3.98944967	5.21E-17	6.89E-16	down	16.28277557		MAN1C1	-2.03650872	4.408661499	2.18E-10	1.57E-09	OTOA	OTOA	4.96655172	-0.168623058	4.66E-06	1.77E-05	up	5.331683153
MAN1C1	MAN1C1	-2.03650872	4.408661499	2.18E-10	1.57E-09	down	9.661379637		FAM241A	-2.036082452	3.326743782	1.02E-10	7.57E-10	MYH3	MYH3	4.972875909	6.378436041	0.012047163	0.0226654	up	1.919115203
FAM241A	FAM241A	-2.036082452	3.326743782	1.02E-10	7.57E-10	down	9.993389723		NAPRT	-2.035212464	3.96119219	6.72E-14	6.83E-13	CKAP2L	CKAP2L	4.975178839	4.822386508	2.86E-41	1.63E-39	up	40.54296333
NAPRT	NAPRT	-2.035212464	3.96119219	6.72E-14	6.83E-13	down	13.17292444		CYP17A1	-2.034207993	-1.130194657	8.72E-05	0.000262182	NAV3	NAV3	4.97741021	5.412784408	8.30E-05	0.00025043	up	4.08100933
CYP17A1	CYP17A1	-2.034207993	-1.130194657	8.72E-05	0.000262182	down	4.059418931		RINL	-2.031038854	1.543400305	7.43E-07	3.20E-06	NWD2	NWD2	4.978913598	-0.757785435	0.011824841	0.022295671	up	1.927204704
RINL	RINL	-2.031038854	1.543400305	7.43E-07	3.20E-06	down	6.128937637		CPTP	-2.026413595	4.530879617	3.26E-24	7.28E-23	GRIK1	GRIK1	4.980498726	3.846936081	1.20E-05	4.23E-05	up	4.922387612
CPTP	CPTP	-2.026413595	4.530879617	3.26E-24	7.28E-23	down	23.48615061		NR1D1	-2.026321652	4.43931277	2.02E-13	1.97E-12	KIF18B	KIF18B	4.981135884	5.666542265	1.09E-34	4.40E-33	up	33.96287362
NR1D1	NR1D1	-2.026321652	4.43931277	2.02E-13	1.97E-12	down	12.69499278		SYCP3	-2.026162498	-0.854365856	5.77E-12	4.93E-11	SPACA3	SPACA3	4.984009908	-2.005071143	8.08E-05	0.000244479	up	4.092492901
SYCP3	SYCP3	-2.026162498	-0.854365856	5.77E-12	4.93E-11	down	11.2389507		CACNA2D3	-2.022315452	1.825331999	4.35E-07	1.95E-06	NEIL3	NEIL3	4.986730015	3.41189752	1.50E-28	4.37E-27	up	27.82382136
CACNA2D3	CACNA2D3	-2.022315452	1.825331999	4.35E-07	1.95E-06	down	6.361978315		SAMSN1	-2.020691715	1.547149356	2.75E-07	1.27E-06	CLPSL1	CLPSL1	4.987375916	-1.541426439	0.000105127	0.000311585	up	3.978286129
SAMSN1	SAMSN1	-2.020691715	1.547149356	2.75E-07	1.27E-06	down	6.561182201		NAP1L2	-2.019350523	1.482694942	0.003708063	0.007883354	IGDCC3	IGDCC3	4.987528267	6.097085588	6.92E-08	3.51E-07	up	7.159728782
NAP1L2	NAP1L2	-2.019350523	1.482694942	0.003708063	0.007883354	down	2.43085295		HERPUD1	-2.019142376	5.763115482	1.32E-19	2.12E-18	B4GALNT4	B4GALNT4	4.990798474	6.407859608	6.98E-29	2.06E-27	up	28.15605117
HERPUD1	HERPUD1	-2.019142376	5.763115482	1.32E-19	2.12E-18	down	18.88105302		HLA-B	-2.018327215	7.511790804	1.48E-13	1.47E-12	SYT14	SYT14	4.993068279	2.60465339	0.000169547	0.0004819	up	3.770709835
HLA-B	HLA-B	-2.018327215	7.511790804	1.48E-13	1.47E-12	down	12.82838235		HERC3	-2.017501418	3.501163716	4.29E-23	8.90E-22	CDC25C	CDC25C	4.994452582	4.250999843	1.19E-34	4.79E-33	up	33.92333322
HERC3	HERC3	-2.017501418	3.501163716	4.29E-23	8.90E-22	down	22.36714407		PEAK3	-2.015167348	-1.879924248	1.58E-08	8.78E-08	CHRNG	CHRNG	4.999918761	2.788687195	4.95E-07	2.19E-06	up	6.305512089
PEAK3	PEAK3	-2.015167348	-1.879924248	1.58E-08	8.78E-08	down	7.802561148		PARD6B	-2.015003698	4.9013502	1.97E-13	1.92E-12	KLHL41	KLHL41	5.00295901	4.555578946	0.016508263	0.029953156	up	1.782298616
PARD6B	PARD6B	-2.015003698	4.9013502	1.97E-13	1.92E-12	down	12.70658498		EFCC1	-2.014588034	1.209971846	6.02E-07	2.63E-06	CCL25	CCL25	5.007947785	-1.904230169	1.58E-06	6.49E-06	up	5.801320827
EFCC1	EFCC1	-2.014588034	1.209971846	6.02E-07	2.63E-06	down	6.220061242		NINJ1	-2.014258063	5.280122522	7.69E-30	2.42E-28	DLX1	DLX1	5.00805534	0.145881151	0.001985817	0.004507279	up	2.702060882
NINJ1	NINJ1	-2.014258063	5.280122522	7.69E-30	2.42E-28	down	29.11379491		ARRB1	-2.014247556	3.021041723	5.13E-18	7.34E-17	NALCN	NALCN	5.009595038	2.961531943	3.57E-07	1.62E-06	up	6.447825635
ARRB1	ARRB1	-2.014247556	3.021041723	5.13E-18	7.34E-17	down	17.29028146		SH3GL2	-2.013509585	1.4067364	0.000187205	0.000527793	NCAPH	NCAPH	5.012195919	4.963152053	7.29E-37	3.28E-35	up	36.13717888
SH3GL2	SH3GL2	-2.013509585	1.4067364	0.000187205	0.000527793	down	3.72768328		GRB7	-2.01250535	4.879589724	2.34E-07	1.09E-06	DCHS2	DCHS2	5.013043861	4.503674305	1.89E-07	8.97E-07	up	6.722817442
GRB7	GRB7	-2.01250535	4.879589724	2.34E-07	1.09E-06	down	6.631705175		MMP19	-2.012318656	1.450376113	2.53E-06	1.00E-05	CALB2	CALB2	5.013717553	-0.212905022	0.002248007	0.005031428	up	2.648202423
MMP19	MMP19	-2.012318656	1.450376113	2.53E-06	1.00E-05	down	5.596542875		STPG3	-2.011084765	-2.408850138	5.22E-08	2.70E-07	ERICH3	ERICH3	5.023899734	2.03011131	4.39E-07	1.97E-06	up	6.35733378
STPG3	STPG3	-2.011084765	-2.408850138	5.22E-08	2.70E-07	down	7.282477833		THY1	-2.009769888	6.798533399	3.36E-12	2.95E-11	TAC3	TAC3	5.028965992	0.227748709	0.000169363	0.000481459	up	3.77118274
THY1	THY1	-2.009769888	6.798533399	3.36E-12	2.95E-11	down	11.47340171		GSN	-2.009336988	6.757189939	1.06E-09	6.97E-09	E2F7	E2F7	5.049572714	4.979610958	4.28E-31	1.43E-29	up	30.36887567
GSN	GSN	-2.009336988	6.757189939	1.06E-09	6.97E-09	down	8.976230793		MT1F	-2.009079716	3.359127264	2.73E-05	9.01E-05	GFRA3	GFRA3	5.051621174	2.973851533	2.04E-06	8.19E-06	up	5.690993392
MT1F	MT1F	-2.009079716	3.359127264	2.73E-05	9.01E-05	down	4.563116444		PCYT2	-2.008742766	3.972467766	9.96E-18	1.40E-16	LPAR3	LPAR3	5.055257368	1.030249335	1.11E-05	3.93E-05	up	4.955717969
PCYT2	PCYT2	-2.008742766	3.972467766	9.96E-18	1.40E-16	down	17.00191034		ZMYND15	-2.008012316	-0.453678907	6.20E-09	3.67E-08	LRRTM1	LRRTM1	5.055556156	3.886129029	9.11E-07	3.88E-06	up	6.040458218
ZMYND15	ZMYND15	-2.008012316	-0.453678907	6.20E-09	3.67E-08	down	8.207636487		IL18RAP	-2.007935121	-2.612240722	1.50E-06	6.21E-06	CENPA	CENPA	5.058570761	4.596904914	3.48E-37	1.59E-35	up	36.45841511
IL18RAP	IL18RAP	-2.007935121	-2.612240722	1.50E-06	6.21E-06	down	5.822929108		SLC25A4	-2.007286686	5.089463611	5.09E-20	8.48E-19	TPX2	TPX2	5.063183763	7.571106413	4.96E-38	2.36E-36	up	37.30419527
SLC25A4	SLC25A4	-2.007286686	5.089463611	5.09E-20	8.48E-19	down	19.29319238		MRGPRF	-2.007110163	1.63032764	0.001725868	0.003971782	HHIPL2	HHIPL2	5.066261511	0.10093194	3.73E-05	0.000119964	up	4.427907254
MRGPRF	MRGPRF	-2.007110163	1.63032764	0.001725868	0.003971782	down	2.762992534		SH2D1B	-2.006108348	-2.252781419	6.57E-06	2.44E-05	AFF3	AFF3	5.070642588	7.352826742	1.23E-27	3.38E-26	up	26.9113949
SH2D1B	SH2D1B	-2.006108348	-2.252781419	6.57E-06	2.44E-05	down	5.182581296		HOXD8	-2.004573969	5.679200641	1.19E-10	8.82E-10	TROAP	TROAP	5.075356241	6.032123425	9.79E-38	4.55E-36	up	37.00926704
HOXD8	HOXD8	-2.004573969	5.679200641	1.19E-10	8.82E-10	down	9.924579402		ABCA13	-2.003941312	1.102742015	7.53E-05	0.000228902	LUZP2	LUZP2	5.075375156	2.100968707	0.000161085	0.00046008	up	3.792943777
ABCA13	ABCA13	-2.003941312	1.102742015	7.53E-05	0.000228902	down	4.123331563		BATF2	-2.003021698	1.234608566	3.31E-10	2.32E-09	ALK	ALK	5.079566691	0.342415995	9.50E-06	3.41E-05	up	5.022159596
BATF2	BATF2	-2.003021698	1.234608566	3.31E-10	2.32E-09	down	9.479909895		TBXA2R	-2.002868146	1.266836582	8.63E-13	7.99E-12	DISP3	DISP3	5.081626957	3.735240743	5.28E-11	4.06E-10	up	10.2776193
TBXA2R	TBXA2R	-2.002868146	1.266836582	8.63E-13	7.99E-12	down	12.06401236		SYCE3	-2.001839097	-2.139706738	2.97E-05	9.71E-05	H4C13	H4C13	5.087160692	-2.452335891	1.03E-06	4.37E-06	up	5.985294696
SYCE3	SYCE3	-2.001839097	-2.139706738	2.97E-05	9.71E-05	down	4.52777583		PROCR	-2.001657596	2.315556739	5.51E-06	2.07E-05	KIF4A	KIF4A	5.091430846	5.576102105	2.16E-28	6.27E-27	up	27.664651
PROCR	PROCR	-2.001657596	2.315556739	5.51E-06	2.07E-05	down	5.258710934		ENDOD1	-2.001206309	3.861742636	1.27E-14	1.38E-13	PIF1	PIF1	5.096663533	3.832578229	1.23E-26	3.20E-25	up	25.91183883
ENDOD1	ENDOD1	-2.001206309	3.861742636	1.27E-14	1.38E-13	down	13.8959674		COLCA2	-2.000477441	1.912816656	1.85E-06	7.49E-06	THBS4	THBS4	5.104462394	6.997817094	7.15E-06	2.63E-05	up	5.14555889
COLCA2	COLCA2	-2.000477441	1.912816656	1.85E-06	7.49E-06	down	5.733453815		ESR1	-2.000423457	-0.026765481	3.58E-06	1.38E-05	GABRA3	GABRA3	5.104885719	-0.729582774	0.00160387	0.003722556	up	2.794830887
ESR1	ESR1	-2.000423457	-0.026765481	3.58E-06	1.38E-05	down	5.446147023		PPARA	-2.000058405	4.635084593	4.46E-21	8.02E-20	ROBO2	ROBO2	5.107383224	7.618482745	1.08E-13	1.07E-12	up	12.96857431
PPARA	PPARA	-2.000058405	4.635084593	4.46E-21	8.02E-20	down	20.35059591							NDST4	NDST4	5.110335284	0.16572086	0.000479899	0.001239539	up	3.318849819
C3orf80	C3orf80	2.000464409	2.854144756	0.003034835	0.006572941	up	2.517864849							CACNA1S	CACNA1S	5.112821392	2.450423676	0.009524975	0.018370714	up	2.021136157
AADAT	AADAT	2.000467489	4.548431796	4.57E-11	3.53E-10	up	10.34027079							DKK2	DKK2	5.121951637	2.482247865	0.00056093	0.001425067	up	3.251091683
KDM5B	KDM5B	2.000559323	8.299849261	1.08E-08	6.18E-08	up	7.965001332							ACTN3	ACTN3	5.127939456	0.592065564	0.00042748	0.001117151	up	3.369083838
RTL9	RTL9	2.003097253	-0.301058214	0.000125247	0.000366261	up	3.902231257							SERPINB7	SERPINB7	5.128118139	0.089910234	0.002309148	0.005154218	up	2.636548296
RPL39	RPL39	2.003410743	9.84409956	0.002461129	0.005460048	up	2.608865627							TCP11X2	TCP11X2	5.128318489	-1.140392502	6.02E-07	2.63E-06	up	6.220275681
TMEM178B	TMEM178B	2.004822859	3.281133021	0.028588366	0.04871149	up	1.543810663							NCAPG	NCAPG	5.13112166	5.916665899	5.57E-41	3.14E-39	up	40.25430089
CTSV	CTSV	2.005191437	2.818055486	5.16E-07	2.28E-06	up	6.287361819							IGLON5	IGLON5	5.138307156	3.713057889	0.001003645	0.002429139	up	2.998419672
MYH15	MYH15	2.005887358	-0.469823098	6.38E-05	0.000196718	up	4.194966409							KREMEN2	KREMEN2	5.14501102	3.259003782	4.47E-07	2.00E-06	up	6.349283962
TMEM190	TMEM190	2.006690849	0.132341309	0.036144218	0.059991873	up	1.441961173							FGF5	FGF5	5.146566677	-0.228269107	0.001500477	0.003498556	up	2.823770673
PCDHB16	PCDHB16	2.006972026	5.062269633	0.000355344	0.000945186	up	3.449350608							SPHKAP	SPHKAP	5.155746865	1.112487722	0.001285734	0.003038419	up	2.890848793
CDK2	CDK2	2.00756728	6.295462382	1.95E-16	2.47E-15	up	15.70950023							COL9A1	COL9A1	5.157158291	5.391847172	1.56E-16	1.99E-15	up	15.8071324
CD101	CD101	2.008086852	1.954146477	1.58E-06	6.50E-06	up	5.800263618							GPC2	GPC2	5.159914595	3.594478527	1.25E-24	2.85E-23	up	23.90319541
FEN1	FEN1	2.011034067	5.633914696	9.38E-11	7.02E-10	up	10.02802292							DEPDC1	DEPDC1	5.160564969	5.325643566	2.27E-25	5.44E-24	up	24.64429179
AP3B2	AP3B2	2.011180818	3.484641387	0.033253874	0.055752537	up	1.478157759							DPP10	DPP10	5.165881363	4.790416974	1.70E-06	6.95E-06	up	5.76873381
TET3	TET3	2.014414592	6.420948538	5.62E-12	4.81E-11	up	11.25053445							DCSTAMP	DCSTAMP	5.167013457	-1.406530108	0.000362499	0.000962347	up	3.440692797
LGR5	LGR5	2.015316043	5.373712257	0.031167441	0.052636136	up	1.506298858							PRND	PRND	5.177166216	4.373482105	6.77E-06	2.51E-05	up	5.169256512
FKBP7	FKBP7	2.016018354	6.178786834	2.11E-15	2.45E-14	up	14.67592845							KCNJ6	KCNJ6	5.177445071	3.458808239	1.73E-09	1.11E-08	up	8.76119269
C18orf54	C18orf54	2.016752892	4.963648628	3.47E-13	3.31E-12	up	12.45912298							H2BC9	H2BC9	5.183729066	3.069025458	9.07E-13	8.36E-12	up	12.04235077
ARHGAP33	ARHGAP33	2.01744964	5.644898255	2.66E-09	1.67E-08	up	8.574875119							FGF4	FGF4	5.193315834	-0.793925663	0.008047754	0.015805716	up	2.094325304
NKPD1	NKPD1	2.01800214	-1.062802064	0.000205561	0.000573927	up	3.68705993							BRIP1	BRIP1	5.203661418	5.24178727	2.35E-38	1.14E-36	up	37.62831638
SH3PXD2B	SH3PXD2B	2.018947907	6.435784252	4.86E-07	2.15E-06	up	6.313568144							RSPO4	RSPO4	5.209557381	3.167897074	1.79E-07	8.51E-07	up	6.746878673
BEND3	BEND3	2.019264598	4.999546461	1.49E-12	1.34E-11	up	11.82770219							SLC18A3	SLC18A3	5.211377863	1.143113497	0.012602135	0.023595945	up	1.899555878
PRTG	PRTG	2.019613265	6.415603084	9.82E-07	4.16E-06	up	6.007699346							COX6A2	COX6A2	5.239031249	2.932755619	0.035835054	0.059575245	up	1.445691932
H4C11	H4C11	2.021044064	0.340659831	0.003812155	0.008082675	up	2.418829411							TRH	TRH	5.239267277	2.008979397	0.001365354	0.00321132	up	2.864754773
SLC2A5	SLC2A5	2.025184835	1.280313306	0.008621394	0.016827657	up	2.064422526							CNTNAP5	CNTNAP5	5.246319158	-0.359135321	1.48E-05	5.14E-05	up	4.828507363
RELT	RELT	2.025682575	2.864919137	2.90E-12	2.55E-11	up	11.53763355							RBM24	RBM24	5.250547545	4.892118439	7.88E-06	2.88E-05	up	5.103252783
RPL39L	RPL39L	2.027402759	4.685996902	0.001526552	0.003555819	up	2.816288292							KCNC1	KCNC1	5.253103527	2.251077527	2.36E-10	1.69E-09	up	9.62786352
BOC	BOC	2.028696351	6.700945464	4.26E-08	2.23E-07	up	7.370503293							IL19	IL19	5.253485311	3.139398388	0.012075215	0.022712971	up	1.918105121
KIAA1586	KIAA1586	2.029877056	4.371288588	1.87E-14	2.00E-13	up	13.72823199							ZNF679	ZNF679	5.264617926	-0.856063392	0.030386002	0.051448742	up	1.517326432
P2RY1	P2RY1	2.030549737	2.002702615	0.000910952	0.002221494	up	3.040504598							GREB1	GREB1	5.266864886	5.534001297	1.12E-24	2.56E-23	up	23.95017165
MACROH2A2	MACROH2A2	2.030731808	7.367575792	1.94E-18	2.87E-17	up	17.71190725							CDCA2	CDCA2	5.269146324	4.861817586	2.35E-28	6.81E-27	up	27.62808945
TSPAN2	TSPAN2	2.031936164	5.287222954	5.94E-05	0.000184126	up	4.226147925							PTPRZ1	PTPRZ1	5.273422206	2.186952277	0.010563607	0.020109315	up	1.976187778
WFIKKN1	WFIKKN1	2.031973602	3.785998733	0.021673341	0.038177172	up	1.664074128							LBX2	LBX2	5.274586459	3.895820241	2.80E-11	2.22E-10	up	10.55311269
RIMBP3	RIMBP3	2.03198252	-1.240383298	0.001968038	0.004473112	up	2.705966423							MMP26	MMP26	5.285873858	-0.185787581	1.63E-08	9.08E-08	up	7.786621669
PACC1	PACC1	2.032871371	5.117036678	2.48E-09	1.56E-08	up	8.605594198							CLGN	CLGN	5.290618828	4.315957871	3.09E-25	7.31E-24	up	24.50999298
ATP1A2	ATP1A2	2.035452709	3.647750703	0.020216222	0.035879754	up	1.694299999							IGF2BP1	IGF2BP1	5.29167943	6.268042004	0.003535007	0.007546275	up	2.451609732
LRRC26	LRRC26	2.036440109	-1.523236825	0.029726562	0.050451874	up	1.526855312							ETV4	ETV4	5.293938582	7.910633521	2.52E-25	6.01E-24	up	24.59915026
RFX3	RFX3	2.0375476	6.126373099	3.22E-11	2.53E-10	up	10.49250811							BEND4	BEND4	5.294786722	2.96583671	5.45E-05	0.000170042	up	4.263669135
FLVCR1	FLVCR1	2.039502696	6.179417726	1.83E-10	1.32E-09	up	9.738723723							ZCCHC12	ZCCHC12	5.316911208	1.458415894	1.24E-10	9.18E-10	up	9.905746169
PIK3R6	PIK3R6	2.039935214	1.448743458	0.001123827	0.002688932	up	2.949300615							IGF2	IGF2	5.319737991	14.13817724	6.64E-16	8.06E-15	up	15.17807949
TTYH3	TTYH3	2.040102287	8.387102832	1.39E-07	6.69E-07	up	6.858483541							MLC1	MLC1	5.320938186	3.169571619	0.003622819	0.007718119	up	2.440953316
DNAJC9	DNAJC9	2.04049519	4.903575109	2.75E-15	3.15E-14	up	14.56050932							NECAB2	NECAB2	5.332459411	2.320870767	1.25E-12	1.13E-11	up	11.902476
NAP1L1	NAP1L1	2.04055555	10.37167432	3.12E-17	4.21E-16	up	16.50646574							BRINP2	BRINP2	5.33333362	2.012027718	2.58E-06	1.02E-05	up	5.58771673
H2AZ1	H2AZ1	2.041271965	8.525992489	2.38E-11	1.90E-10	up	10.62303776							ACTL6B	ACTL6B	5.336959522	-0.423758944	0.000867201	0.002123001	up	3.061880068
CCN4	CCN4	2.042286108	4.860690967	0.003773971	0.008009992	up	2.423201404							MKI67	MKI67	5.346428153	8.489798226	3.49E-18	5.06E-17	up	17.45765881
ZIK1	ZIK1	2.043200873	4.999034687	7.94E-09	4.62E-08	up	8.100001303							KCNG3	KCNG3	5.34655811	2.672359147	1.28E-08	7.24E-08	up	7.891173294
CCDC168	CCDC168	2.043265288	-0.681816329	1.01E-05	3.60E-05	up	4.996132245							PENK	PENK	5.350586303	-0.190547082	0.024297109	0.042214588	up	1.614445396
DNAH10	DNAH10	2.04505534	3.170467053	6.39E-05	0.000196893	up	4.194499698							EXO1	EXO1	5.350967004	4.937746127	3.04E-34	1.20E-32	up	33.51736662
SCHIP1	SCHIP1	2.04867609	3.602301002	3.64E-05	0.000117138	up	4.438598536							FAM78B	FAM78B	5.354001094	5.526325936	7.37E-08	3.72E-07	up	7.132495862
EPOP	EPOP	2.051548986	3.578620133	1.22E-06	5.11E-06	up	5.912724828							RTL1	RTL1	5.356057487	-0.131673796	0.007589569	0.015000957	up	2.119782902
DOCK3	DOCK3	2.05250854	4.082992146	0.001732667	0.003985037	up	2.761284951							LIM2	LIM2	5.357930163	-0.89539666	5.79E-05	0.000179774	up	4.237192628
CHD7	CHD7	2.052786796	7.387090933	6.21E-12	5.29E-11	up	11.20670717							UHRF1	UHRF1	5.365731118	6.583492736	1.51E-31	5.17E-30	up	30.82163733
CFAP74	CFAP74	2.05348376	-1.031165214	0.001461892	0.003415868	up	2.835084574							FBN2	FBN2	5.365986692	6.755054778	6.14E-11	4.67E-10	up	10.21207858
HTR7	HTR7	2.053734992	-1.579402194	0.034860724	0.0581378	up	1.457663596							GRID2	GRID2	5.36723526	2.119349681	0.000583674	0.001478276	up	3.233829353
GJA1	GJA1	2.054839718	7.233939222	6.47E-05	0.000199088	up	4.189357819							CDCA7	CDCA7	5.374064454	6.167433908	8.93E-37	3.97E-35	up	36.04936552
HDAC2	HDAC2	2.058629976	9.005699426	7.26E-20	1.20E-18	up	19.13906347							MB	MB	5.389139213	3.09743095	0.003533741	0.007544989	up	2.451765342
ST8SIA1	ST8SIA1	2.059913913	2.960012168	0.010978911	0.020820236	up	1.959440735							GJA8	GJA8	5.394124633	2.20770088	0.000360662	0.000957779	up	3.44289944
B3GALNT2	B3GALNT2	2.061405349	4.068745158	6.08E-05	0.000188141	up	4.215962131							IGF2BP3	IGF2BP3	5.394181418	4.084806584	0.0003992	0.001050772	up	3.398809438
PBRM1	PBRM1	2.061479715	7.370935219	3.00E-12	2.64E-11	up	11.52219669							TCF24	TCF24	5.416122668	2.887129638	0.000152988	0.000439476	up	3.815342462
KIF7	KIF7	2.062236647	4.109437196	8.43E-12	7.07E-11	up	11.07429298							H2BW2	H2BW2	5.426796665	-2.098416044	0.000295372	0.00079834	up	3.529631041
FAM171A2	FAM171A2	2.063123949	5.281772179	1.81E-08	1.00E-07	up	7.741291126							KIF14	KIF14	5.430177016	5.069964705	7.26E-33	2.66E-31	up	32.1390384
RTN4R	RTN4R	2.06312666	4.868491514	1.06E-12	9.74E-12	up	11.97268813							GDNF	GDNF	5.448947468	6.443816899	4.63E-10	3.19E-09	up	9.334184388
FSCN1	FSCN1	2.06409928	8.704183605	5.85E-09	3.48E-08	up	8.23263546							KIF15	KIF15	5.467324778	5.915710919	1.50E-38	7.48E-37	up	37.82269755
TM6SF2	TM6SF2	2.066722417	-0.173127381	6.92E-05	0.000212124	up	4.159781357							CELF3	CELF3	5.477252738	0.684092657	0.00054955	0.001399405	up	3.259992757
CCDC167	CCDC167	2.067783912	5.233540078	7.31E-06	2.69E-05	up	5.13584142							VASH2	VASH2	5.484550612	6.92370883	9.56E-30	2.98E-28	up	29.01951749
FAM166B	FAM166B	2.069242084	0.976592584	0.001403526	0.00328979	up	2.852779478							CRABP2	CRABP2	5.486157008	9.241027317	8.55E-15	9.38E-14	up	14.06803514
CPED1	CPED1	2.069560123	5.302510398	0.003473742	0.00742935	up	2.459202454							BPIFB2	BPIFB2	5.490565702	-2.022658054	0.001463644	0.003418759	up	2.834564531
CHRNA3	CHRNA3	2.06983293	1.057563883	6.77E-05	0.000207682	up	4.169622338							GRM7	GRM7	5.49234419	2.963708688	1.93E-10	1.39E-09	up	9.714291296
TCF4	TCF4	2.07004506	8.164714472	2.19E-07	1.03E-06	up	6.66012863							NUF2	NUF2	5.506395436	5.94851504	3.75E-24	8.31E-23	up	23.42590709
ZKSCAN2	ZKSCAN2	2.070222587	5.124843398	6.69E-11	5.08E-10	up	10.17488637							JAKMIP2	JAKMIP2	5.507582673	3.618138439	8.78E-13	8.11E-12	up	12.05644708
CEP78	CEP78	2.072019306	6.316901603	2.03E-18	3.00E-17	up	17.69222549							UNC5C	UNC5C	5.515114962	7.686597763	6.34E-11	4.82E-10	up	10.19819285
FOXP4	FOXP4	2.07293739	8.980952353	3.52E-08	1.86E-07	up	7.4536754							CPLX2	CPLX2	5.520127581	1.082098276	0.002077995	0.00468927	up	2.682355562
ANTXR1	ANTXR1	2.073104535	8.121613108	1.51E-12	1.36E-11	up	11.8217625							KCNN1	KCNN1	5.52045185	4.520808179	8.82E-27	2.33E-25	up	26.05469199
TREM2	TREM2	2.074099619	1.286062111	0.007362174	0.0145972	up	2.132993895							MCM10	MCM10	5.528082649	5.096994851	2.73E-34	1.08E-32	up	33.56308055
DNAH3	DNAH3	2.077161441	0.833007144	0.003535262	0.007546275	up	2.451578342							CACNG6	CACNG6	5.54233756	2.239454762	0.001143969	0.00273251	up	2.941585737
HAUS1	HAUS1	2.078336278	5.824939128	7.24E-08	3.66E-07	up	7.140190851							TTK	TTK	5.548951687	6.023907873	6.15E-35	2.54E-33	up	34.21134922
ZNF273	ZNF273	2.079436615	4.317319136	6.70E-12	5.69E-11	up	11.17380484							TMEM100	TMEM100	5.553619079	6.17460931	1.36E-08	7.65E-08	up	7.865269169
USP49	USP49	2.080445102	5.183878485	4.06E-12	3.53E-11	up	11.39167112							B3GALT1	B3GALT1	5.555757519	3.292774982	3.33E-08	1.77E-07	up	7.477814057
SMARCC1	SMARCC1	2.083127478	8.836370708	2.14E-12	1.90E-11	up	11.66950493							TOP2A	TOP2A	5.567012752	9.043731338	8.83E-44	5.60E-42	up	43.05380109
FEZ1	FEZ1	2.083891252	4.312888645	6.04E-06	2.25E-05	up	5.219191358							ASTN1	ASTN1	5.567886339	3.975824913	1.09E-09	7.16E-09	up	8.963505887
MYOZ3	MYOZ3	2.085166096	2.027945248	2.52E-05	8.37E-05	up	4.598041281							TICRR	TICRR	5.575576692	5.185378957	1.85E-24	4.16E-23	up	23.73322988
KNDC1	KNDC1	2.087339839	3.51252709	0.011481362	0.02171038	up	1.940006597							SEPTIN3	SEPTIN3	5.576557359	6.39808586	1.89E-20	3.25E-19	up	19.72292397
LRRC20	LRRC20	2.08775976	4.768239354	1.26E-16	1.63E-15	up	15.89924076							ZMAT4	ZMAT4	5.581373506	5.185813967	2.23E-15	2.58E-14	up	14.65199224
EPHB3	EPHB3	2.088061986	6.86655307	7.58E-08	3.82E-07	up	7.120486634							WT1	WT1	5.584365709	7.968745097	4.24E-12	3.67E-11	up	11.37235605
SPEG	SPEG	2.088427035	4.291294692	1.87E-05	6.35E-05	up	4.727374217							NUDT11	NUDT11	5.591841631	4.948312857	1.09E-11	8.98E-11	up	10.96327298
B3GAT2	B3GAT2	2.090721699	1.679824139	0.006552118	0.013140255	up	2.183618281							DLGAP5	DLGAP5	5.598710538	6.250599713	2.76E-29	8.33E-28	up	28.55980378
NTN5	NTN5	2.090735881	1.445764927	0.013480034	0.025036963	up	1.870309022							CNTNAP2	CNTNAP2	5.602075451	6.419385486	3.81E-16	4.72E-15	up	15.41854334
PARD6G	PARD6G	2.090788682	5.380727334	1.38E-14	1.49E-13	up	13.8602421							HJV	HJV	5.603835983	1.85967541	0.009966053	0.019089102	up	2.001476807
CILP	CILP	2.091304552	4.385243522	0.017128044	0.030920508	up	1.766292226							HAS2	HAS2	5.60565022	7.797648403	8.17E-14	8.24E-13	up	13.08776995
CNTRL	CNTRL	2.091578651	5.811693444	7.53E-10	5.05E-09	up	9.123454796							TGM3	TGM3	5.619410321	1.251104875	0.000108585	0.000320908	up	3.964228555
ST6GALNAC1	ST6GALNAC1	2.092691403	1.099549225	0.026760328	0.045949618	up	1.572508572							FAM181A	FAM181A	5.620057358	-1.478406152	0.002362951	0.005260009	up	2.626545269
CELSR3	CELSR3	2.093300642	2.771525993	0.002182334	0.004901145	up	2.661078826							MUC16	MUC16	5.620619353	2.571846446	0.000129889	0.000378889	up	3.88642774
HOXA10	HOXA10	2.094529852	7.695492299	1.39E-07	6.73E-07	up	6.855647324							TRIM71	TRIM71	5.623436335	3.963542913	5.89E-13	5.53E-12	up	12.2296357
TMC3	TMC3	2.09721299	-1.012309141	0.006701313	0.013413247	up	2.173840127							FGF19	FGF19	5.641324531	1.069553713	0.000690811	0.001727765	up	3.160640595
CA9	CA9	2.098994326	0.105234147	0.012370332	0.023214876	up	1.907618656							CACNA1G	CACNA1G	5.649537027	4.301160307	1.43E-12	1.29E-11	up	11.84413336
CD276	CD276	2.101840243	7.870102263	1.03E-09	6.83E-09	up	8.986466397							NEUROG2	NEUROG2	5.655583693	-1.070711888	0.013602102	0.025229432	up	1.866393982
TGIF2	TGIF2	2.102298084	7.015168878	1.11E-18	1.67E-17	up	17.95274581							C10orf71	C10orf71	5.660024663	1.47872635	5.63E-05	0.000175407	up	4.249517481
HIC2	HIC2	2.104743638	4.630732485	1.21E-07	5.89E-07	up	6.917974216							SLCO5A1	SLCO5A1	5.678263901	4.313917018	3.60E-12	3.14E-11	up	11.44393682
DOK6	DOK6	2.107578499	4.214046293	0.001002732	0.002427287	up	2.99881494							MYCN	MYCN	5.687300305	6.852077473	2.11E-21	3.94E-20	up	20.67516477
ADAMTS14	ADAMTS14	2.108754463	0.889253393	0.020856099	0.036903921	up	1.680766916							AFF2	AFF2	5.697030001	4.52687924	2.08E-13	2.03E-12	up	12.68147643
CDH11	CDH11	2.108982988	7.821170229	4.08E-06	1.56E-05	up	5.389243176							NEK2	NEK2	5.704980322	5.747340012	1.56E-29	4.81E-28	up	28.80600207
CPT1C	CPT1C	2.109186953	4.601735795	2.35E-05	7.85E-05	up	4.628457657							ADCYAP1R1	ADCYAP1R1	5.725970002	2.549590288	1.89E-10	1.36E-09	up	9.723949442
PDE3A	PDE3A	2.110740707	5.69872434	0.000415446	0.001088821	up	3.381485729							HHATL	HHATL	5.728045358	0.8482682	1.38E-05	4.81E-05	up	4.859129108
PRTFDC1	PRTFDC1	2.111436329	5.208071006	1.53E-08	8.54E-08	up	7.81566443							CDH10	CDH10	5.735949273	2.487893695	8.14E-06	2.96E-05	up	5.089291337
PRELID3A	PRELID3A	2.112051348	2.577835583	3.11E-14	3.27E-13	up	13.50658277							MMP9	MMP9	5.737908312	5.04831468	0.001145276	0.002735235	up	2.941089673
ENO3	ENO3	2.112664706	4.566073716	0.030795466	0.052088312	up	1.511513226							MYBL2	MYBL2	5.75918277	6.903219077	1.67E-29	5.12E-28	up	28.77705418
QSER1	QSER1	2.114355257	7.197900519	2.49E-13	2.42E-12	up	12.60335805							ELAVL2	ELAVL2	5.764733544	3.808886313	4.45E-06	1.70E-05	up	5.351210986
KIAA0319	KIAA0319	2.118777035	-0.073081167	0.000866639	0.002121941	up	3.062161736							INA	INA	5.775485618	4.255593701	6.27E-07	2.73E-06	up	6.203028252
ASB18	ASB18	2.118999789	-1.717704557	0.030493132	0.051608841	up	1.515797961							CTCFL	CTCFL	5.777996001	2.917669448	0.000860508	0.002108186	up	3.065245214
KIF24	KIF24	2.119513752	4.844479261	2.91E-08	1.55E-07	up	7.536540025							GFY	GFY	5.780717747	0.398690785	0.000118058	0.000347091	up	3.927904695
AL513165.2	AL513165.2	2.120267886	-2.935179139	0.002841077	0.006200739	up	2.546517017							SCG3	SCG3	5.798297384	2.870668913	0.001229439	0.002919674	up	2.910292882
CHEK2	CHEK2	2.123111187	4.170107294	1.33E-13	1.32E-12	up	12.87745228							H2BC14	H2BC14	5.804768342	0.411231576	1.17E-15	1.39E-14	up	14.93121533
RGS10	RGS10	2.125553913	4.850759024	7.75E-05	0.000234912	up	4.110869466							ASPM	ASPM	5.807737393	6.403512824	1.89E-29	5.75E-28	up	28.72434332
AC092835.1	AC092835.1	2.12700015	1.303483625	0.000436948	0.001140259	up	3.359570682							CENPF	CENPF	5.81498736	8.497303637	1.16E-24	2.63E-23	up	23.93732228
HSF2	HSF2	2.127542405	5.898271583	2.40E-17	3.27E-16	up	16.6202017							LRRN1	LRRN1	5.821179554	7.153119473	1.51E-16	1.94E-15	up	15.82034655
GPR63	GPR63	2.129316074	2.659622699	0.001359769	0.003200018	up	2.866534954							TDRD15	TDRD15	5.827931494	-0.109924704	0.000121804	0.000357018	up	3.914338431
CACNA1A	CACNA1A	2.129368146	3.894199915	0.000186568	0.00052618	up	3.729162234							NXF2B	NXF2B	5.829267176	-1.857076546	3.55E-08	1.88E-07	up	7.449935473
TEKT5	TEKT5	2.130193729	-1.806798566	0.000114734	0.000337986	up	3.940306596							CACNA1B	CACNA1B	5.846514954	1.577948843	5.37E-07	2.36E-06	up	6.270293627
SH2D7	SH2D7	2.131056371	-0.044985119	8.50E-05	0.000255965	up	4.070716757							PCDH8	PCDH8	5.875724158	0.411620425	0.002930992	0.006377481	up	2.532985374
INTS7	INTS7	2.132538107	5.766063615	2.27E-12	2.01E-11	up	11.64474593							ZDHHC22	ZDHHC22	5.879242215	1.624277296	1.08E-05	3.85E-05	up	4.964865025
ZNF92	ZNF92	2.140498422	5.0240443	2.03E-11	1.63E-10	up	10.69207754							TBX15	TBX15	5.885827179	3.817389747	7.79E-11	5.89E-10	up	10.10866589
DNAH12	DNAH12	2.140603032	1.554359168	0.000313194	0.000842132	up	3.504186596							KCNK2	KCNK2	5.893570088	4.448106447	1.05E-10	7.81E-10	up	9.978672211
TCF3	TCF3	2.141805854	8.022661502	3.24E-14	3.39E-13	up	13.48914845							ISX	ISX	5.895150125	-0.73981165	3.99E-08	2.10E-07	up	7.398774933
PLEKHA8	PLEKHA8	2.141873864	5.661081466	1.35E-12	1.22E-11	up	11.87057108							PCYT1B	PCYT1B	5.898101007	4.080104796	4.01E-22	7.85E-21	up	21.39688258
NTF4	NTF4	2.142968085	-0.060680494	0.000446553	0.001162	up	3.350127221							STMN4	STMN4	5.909369116	1.597498889	7.97E-07	3.42E-06	up	6.098428604
RMI2	RMI2	2.144503065	5.44788734	7.29E-12	6.16E-11	up	11.13698807							NMU	NMU	5.915978185	2.882648745	4.07E-12	3.54E-11	up	11.39011193
CABLES2	CABLES2	2.144947752	5.191396448	4.66E-10	3.21E-09	up	9.331916038							TMEFF1	TMEFF1	5.921588707	3.159904516	9.67E-19	1.46E-17	up	18.01437509
TTLL7	TTLL7	2.14656951	3.841810582	2.80E-07	1.29E-06	up	6.552600732							UNC45B	UNC45B	5.923303114	2.933121357	0.011147548	0.021118082	up	1.952820646
MAST1	MAST1	2.14779948	2.448841692	0.017021108	0.030747748	up	1.769012166							CHRM2	CHRM2	5.924018808	1.104348896	0.000190822	0.000536334	up	3.71937152
TCERG1L	TCERG1L	2.148170355	-0.14256188	0.010080196	0.019291976	up	1.996531034							OTOS	OTOS	5.93683393	-0.198579059	0.000142531	0.000411743	up	3.846089748
FZD3	FZD3	2.150040163	7.165201366	2.56E-16	3.21E-15	up	15.59179246							AQP12B	AQP12B	5.945996945	-1.691358782	1.40E-08	7.82E-08	up	7.85518203
TCTE1	TCTE1	2.150740266	-0.827526957	0.001683884	0.003887543	up	2.773687913							DLX2	DLX2	5.97061135	0.491350403	0.00124286	0.002950265	up	2.905577834
GLIPR2	GLIPR2	2.15213291	5.961380038	1.26E-15	1.49E-14	up	14.90022595							GPHA2	GPHA2	5.985840218	2.186691326	1.62E-08	9.01E-08	up	7.789885683
ABCA9	ABCA9	2.152276559	3.576443203	0.009871034	0.018940247	up	2.005637374							ADAMTS19	ADAMTS19	5.987536572	2.967439343	8.92E-08	4.44E-07	up	7.049464578
ZNF714	ZNF714	2.154649199	5.132749412	8.54E-08	4.27E-07	up	7.068407588							KCNB2	KCNB2	5.988386845	1.143380944	2.06E-06	8.27E-06	up	5.686431329
PAQR4	PAQR4	2.158502118	3.34151585	3.74E-07	1.69E-06	up	6.426667496							TMSB15A	TMSB15A	6.045470072	6.901039872	2.84E-16	3.55E-15	up	15.54685636
PARP1	PARP1	2.159330724	8.611602415	8.77E-13	8.10E-12	up	12.05715466							MEGF10	MEGF10	6.047768812	3.653909776	1.03E-05	3.67E-05	up	4.987793323
TMEM131L	TMEM131L	2.159767305	5.266784333	1.15E-09	7.57E-09	up	8.937777645							SPINK8	SPINK8	6.069317123	1.153700416	3.02E-09	1.88E-08	up	8.520475771
KLHL31	KLHL31	2.166474023	2.553832232	0.018707868	0.033492592	up	1.727975702							SYT6	SYT6	6.078816778	2.062218705	2.89E-05	9.48E-05	up	4.539358613
PLCXD1	PLCXD1	2.168437317	5.871798394	3.82E-14	3.98E-13	up	13.41769991							OR51E2	OR51E2	6.086637092	3.665902372	0.00010156	0.000301939	up	3.993277839
MEIOC	MEIOC	2.170750887	2.210728145	0.000695453	0.001738051	up	3.157732062							RXRG	RXRG	6.097907951	3.267077091	1.01E-05	3.61E-05	up	4.995386057
PRSS12	PRSS12	2.172594731	1.969030197	0.046768456	0.075193198	up	1.330046967							NCAN	NCAN	6.101871375	1.30755153	0.006536839	0.013114418	up	2.184632223
SH3RF3	SH3RF3	2.172629911	5.26698059	1.23E-05	4.35E-05	up	4.908613519							HOXC13	HOXC13	6.110659729	1.861532263	0.001979311	0.004496243	up	2.703485962
HSF2BP	HSF2BP	2.173825559	0.741136601	2.99E-07	1.37E-06	up	6.524795984							SSTR4	SSTR4	6.124944699	-0.749138844	4.58E-05	0.000144877	up	4.33887712
MARVELD1	MARVELD1	2.173980462	6.950157527	7.24E-12	6.11E-11	up	11.14044722							TBXT	TBXT	6.13259431	-0.36595567	0.001370095	0.003220626	up	2.863249244
RNASEH2A	RNASEH2A	2.174732444	5.697024529	6.76E-13	6.32E-12	up	12.17005384							GRIK3	GRIK3	6.14166107	3.008666647	1.78E-06	7.24E-06	up	5.749461195
TAFA5	TAFA5	2.174744402	3.791455687	8.95E-06	3.23E-05	up	5.048059468							CNPY1	CNPY1	6.156207617	-0.976687536	0.002257684	0.0050524	up	2.646336778
COL6A6	COL6A6	2.175309803	2.578022604	0.009389209	0.018134429	up	2.027370976							LHX2	LHX2	6.162032755	2.428413937	4.81E-05	0.000151374	up	4.317905031
ZRANB3	ZRANB3	2.175738786	4.3716154	3.00E-18	4.38E-17	up	17.52329301							FOXL2	FOXL2	6.183600989	1.635786548	0.002044041	0.004618998	up	2.689510441
TTYH2	TTYH2	2.176013769	4.298505363	2.40E-05	7.99E-05	up	4.620271197							OSR1	OSR1	6.210905985	6.230555218	2.88E-14	3.04E-13	up	13.54049819
SMC2	SMC2	2.176377063	6.743439566	7.63E-15	8.39E-14	up	14.11768084							OR51E1	OR51E1	6.225364544	5.231394902	5.91E-07	2.59E-06	up	6.228196515
GAS7	GAS7	2.177581201	5.621865771	0.000254915	0.000697026	up	3.593603912							MMP16	MMP16	6.229870894	6.253224474	2.38E-28	6.87E-27	up	27.62291946
MAP4K4	MAP4K4	2.178927461	8.024933266	4.07E-15	4.61E-14	up	14.39006051							TLCD3B	TLCD3B	6.240579776	3.105088732	2.47E-15	2.84E-14	up	14.60750388
TUBB3	TUBB3	2.180502125	2.448195266	0.002128862	0.004792114	up	2.671852522							FOXD4L1	FOXD4L1	6.253000007	3.031504567	0.001185577	0.00282286	up	2.926070193
MYO15A	MYO15A	2.180730674	3.313191112	0.002811472	0.006141365	up	2.551066224							PDIA2	PDIA2	6.254491994	-0.694539121	1.12E-08	6.39E-08	up	7.94924859
CLVS1	CLVS1	2.180918518	-0.492704879	0.000933003	0.002270547	up	3.030116895							CNR1	CNR1	6.257889421	4.773274004	1.61E-06	6.61E-06	up	5.792446376
PLEKHG1	PLEKHG1	2.181059224	7.167299606	8.10E-07	3.47E-06	up	6.091467258							MYL4	MYL4	6.265424029	4.282186955	0.010308113	0.019675421	up	1.986820812
LRATD1	LRATD1	2.182898013	7.776675158	0.00030394	0.000820284	up	3.517211877							KRT25	KRT25	6.272842156	-0.319556331	0.000880176	0.002151878	up	3.055430233
PHLDA1	PHLDA1	2.184915386	8.596949195	1.89E-07	8.95E-07	up	6.724280471							FFAR1	FFAR1	6.273670244	1.485893481	2.64E-08	1.42E-07	up	7.577854353
CCDC77	CCDC77	2.186503806	4.832709889	7.07E-16	8.58E-15	up	15.150419							ZNF560	ZNF560	6.3018607	1.117740311	0.000151302	0.000435197	up	3.820154243
DLG5	DLG5	2.187549791	6.327887735	3.14E-05	0.000102124	up	4.503648089							SLC30A3	SLC30A3	6.307763188	3.893582955	1.23E-08	6.95E-08	up	7.910791364
STEAP1	STEAP1	2.189282213	1.942680837	0.028776016	0.049005794	up	1.540969335							VSX2	VSX2	6.330001153	0.661556871	0.000496698	0.001279505	up	3.303907904
H4C5	H4C5	2.189284878	-0.526686452	4.61E-09	2.78E-08	up	8.336600052							OPRK1	OPRK1	6.340917477	0.054699564	2.67E-05	8.81E-05	up	4.57416279
C3orf52	C3orf52	2.18977428	5.295155609	0.002025674	0.00458317	up	2.693430538							MRLN	MRLN	6.35106597	2.278526931	0.038740328	0.06379137	up	1.411836708
MCM4	MCM4	2.190585518	7.595577485	2.79E-15	3.20E-14	up	14.55423254							LRFN5	LRFN5	6.351664063	4.748764377	2.90E-08	1.55E-07	up	7.536982467
STOX1	STOX1	2.190645396	4.872337972	9.37E-10	6.22E-09	up	9.028375851							LGI1	LGI1	6.366858546	1.549374479	0.001669988	0.003858175	up	2.777286711
MIS18BP1	MIS18BP1	2.191005687	6.005723329	5.97E-17	7.86E-16	up	16.22388776							NKX3-2	NKX3-2	6.367998952	2.056624499	1.57E-05	5.41E-05	up	4.803729405
RGS22	RGS22	2.192931715	1.060469358	0.00347062	0.007423736	up	2.459592881							CDH15	CDH15	6.375387937	3.359614386	6.88E-06	2.54E-05	up	5.162173231
SEMA6A	SEMA6A	2.193349611	7.253056722	4.02E-08	2.11E-07	up	7.395694874							ARHGAP36	ARHGAP36	6.376133558	0.871138414	0.002345119	0.005228113	up	2.629835057
CKAP5	CKAP5	2.194834864	8.307174073	4.10E-13	3.89E-12	up	12.38750045							PROKR1	PROKR1	6.377223934	1.399012798	1.10E-09	7.22E-09	up	8.959269834
CLEC18A	CLEC18A	2.195668702	2.034410311	0.026913855	0.046174601	up	1.570024095							CTNNA2	CTNNA2	6.383906675	2.827562303	3.26E-06	1.27E-05	up	5.487272259
CATSPER4	CATSPER4	2.197845164	-2.575933392	0.010920482	0.020721399	up	1.961758209							GRM4	GRM4	6.393108155	2.392177642	5.71E-15	6.38E-14	up	14.24372813
PCDHA4	PCDHA4	2.199365111	2.092695983	8.20E-05	0.000247724	up	4.08612699							OLFM3	OLFM3	6.407811435	4.879113901	2.51E-05	8.32E-05	up	4.600727072
CASKIN1	CASKIN1	2.199648563	2.530395997	5.29E-07	2.33E-06	up	6.276335159							TNNC2	TNNC2	6.410358441	5.10834749	0.006866994	0.013714774	up	2.163233329
FLRT2	FLRT2	2.203962126	6.183227274	0.000198662	0.000556465	up	3.701884172							TERT	TERT	6.417313061	-0.125258807	6.44E-10	4.36E-09	up	9.190882614
DEK	DEK	2.204057764	8.760945451	1.99E-17	2.73E-16	up	16.70156448							EMILIN3	EMILIN3	6.417775172	5.075120826	9.56E-19	1.44E-17	up	18.01962224
ZNF474	ZNF474	2.207071967	-0.939066531	1.93E-05	6.53E-05	up	4.713917788							UCN3	UCN3	6.418156136	-0.518620431	9.18E-06	3.30E-05	up	5.037161
NEFH	NEFH	2.208320704	3.392491194	0.003000324	0.006509359	up	2.522831824							DBX1	DBX1	6.465950559	-0.510821242	0.030389617	0.051449556	up	1.517274768
GOLGA6L9	GOLGA6L9	2.209131054	4.406705091	1.79E-09	1.15E-08	up	8.746565025							SOX2	SOX2	6.510649624	2.95218866	0.003261632	0.007017853	up	2.486564982
RECQL4	RECQL4	2.21129882	4.751749421	9.00E-15	9.83E-14	up	14.04578352							FGF6	FGF6	6.560810105	-2.403862138	3.82E-06	1.47E-05	up	5.418058105
PRIM2	PRIM2	2.21421899	5.122453868	5.35E-18	7.65E-17	up	17.27191563							FOXG1	FOXG1	6.560822578	3.63139567	0.017968643	0.032288881	up	1.745484718
MIA	MIA	2.214268982	-1.595208698	0.033371371	0.055909563	up	1.476625945							OTOG	OTOG	6.58163561	2.865040018	4.22E-09	2.58E-08	up	8.374263928
RNASE10	RNASE10	2.218911307	-1.880944043	0.04831532	0.077422412	up	1.315915138							TCEAL5	TCEAL5	6.582893169	4.564287714	8.01E-12	6.76E-11	up	11.09625048
PPFIA4	PPFIA4	2.219411943	2.389340873	8.17E-05	0.000246866	up	4.087872161							SLC7A11	SLC7A11	6.584851328	5.470050193	3.64E-09	2.24E-08	up	8.439235316
BARD1	BARD1	2.220918864	5.28260023	5.02E-22	9.73E-21	up	21.29938469							SBK2	SBK2	6.594637059	2.212657338	6.78E-07	2.94E-06	up	6.168648962
PPY	PPY	2.222445257	-1.266026594	0.048190471	0.077244968	up	1.317038829							MAGEB3	MAGEB3	6.602643969	-2.357805513	0.001274223	0.003015122	up	2.894754555
APC2	APC2	2.228859397	3.562442445	0.014763258	0.027125731	up	1.830817783							VSTM2A	VSTM2A	6.625030455	1.8875354	0.000566649	0.001437816	up	3.246686162
CECR2	CECR2	2.229764733	5.255048237	6.11E-11	4.66E-10	up	10.21394076							OBP2B	OBP2B	6.631434516	0.348264541	0.000399416	0.001051172	up	3.398574798
HAUS6	HAUS6	2.23201166	5.987565989	1.56E-15	1.83E-14	up	14.80825631							HOXD12	HOXD12	6.636582288	0.170291151	0.000909489	0.002218585	up	3.041202672
TMPO	TMPO	2.232278168	8.392314745	3.37E-16	4.19E-15	up	15.4721926							PLPPR3	PLPPR3	6.655493467	5.24054839	1.57E-17	2.17E-16	up	16.80442169
PDXP	PDXP	2.234455572	2.539297266	6.29E-08	3.22E-07	up	7.201193045							PLPPR5	PLPPR5	6.661625629	0.799702341	7.39E-07	3.19E-06	up	6.13127431
RFC3	RFC3	2.235858052	5.90860067	5.96E-15	6.65E-14	up	14.22443336							NNAT	NNAT	6.663344853	8.941625626	5.06E-17	6.70E-16	up	16.2955478
ASIP	ASIP	2.23632226	-0.150869327	0.007992475	0.015710305	up	2.097318705							AQP12A	AQP12A	6.687015298	-2.294167364	8.17E-09	4.75E-08	up	8.087725529
LINGO3	LINGO3	2.239669186	-0.640367203	0.014363007	0.026459764	up	1.842754614							ADCY2	ADCY2	6.691391343	5.703095394	3.16E-11	2.49E-10	up	10.50058512
MARCKSL1	MARCKSL1	2.241075508	9.930275514	2.75E-16	3.44E-15	up	15.56139344							FABP7	FABP7	6.693361909	2.284975913	0.019597001	0.034897925	up	1.707810377
PRKDC	PRKDC	2.241992676	8.815385272	4.31E-11	3.35E-10	up	10.36517386							NETO1	NETO1	6.695215864	2.271068976	0.00015483	0.000444223	up	3.810145121
CORO6	CORO6	2.245529676	2.828990553	0.001322084	0.003118933	up	2.878740866							CCDC177	CCDC177	6.711634644	1.618006941	1.80E-10	1.31E-09	up	9.744680815
MYH4	MYH4	2.246922029	-1.073905757	0.020957784	0.037059881	up	1.678654644							FOXL2NB	FOXL2NB	6.712912105	0.280846984	0.003823985	0.008105663	up	2.417483823
PHF19	PHF19	2.247600161	6.288239239	3.26E-06	1.27E-05	up	5.487203783							RIMS4	RIMS4	6.717027876	3.888151156	3.78E-09	2.33E-08	up	8.42235838
KCNAB3	KCNAB3	2.248753984	3.499038122	2.23E-07	1.05E-06	up	6.650823427							SORCS1	SORCS1	6.757987215	5.344883433	2.63E-08	1.41E-07	up	7.579833512
TOPBP1	TOPBP1	2.248847308	6.565739224	1.03E-15	1.23E-14	up	14.98586893							H1-5	H1-5	6.777091454	0.504572974	2.90E-19	4.55E-18	up	18.53741237
VANGL2	VANGL2	2.249702203	7.524213093	4.48E-09	2.72E-08	up	8.34841679							MYLPF	MYLPF	6.784577754	6.555497677	0.006241889	0.012586269	up	2.204683981
CCDC33	CCDC33	2.250365855	-0.703968519	0.005582804	0.011386866	up	2.253147648							FSTL5	FSTL5	6.795363521	2.171523721	0.016750007	0.030324754	up	1.775984999
DHFR	DHFR	2.250822365	5.732095418	2.78E-12	2.45E-11	up	11.55542573							NR0B1	NR0B1	6.802993773	-0.167738023	2.47E-08	1.33E-07	up	7.607547587
ROR1	ROR1	2.253270452	4.896495338	0.000234349	0.000645737	up	3.630137465							SLC6A11	SLC6A11	6.841950324	1.286544672	2.13E-05	7.16E-05	up	4.67159093
SYN2	SYN2	2.257596087	1.312175759	0.001181527	0.00281444	up	2.927556526							TMEM215	TMEM215	6.85704685	-0.816935805	3.97E-05	0.000127135	up	4.400741026
HOXA1	HOXA1	2.260983319	2.798749341	1.60E-05	5.49E-05	up	4.796267288							DCX	DCX	6.870723632	2.843948269	0.000135966	0.000394862	up	3.866569437
BRDT	BRDT	2.261077652	-2.140831071	0.000806457	0.001985842	up	3.093418731							TTC24	TTC24	6.883241161	2.487058527	3.13E-10	2.20E-09	up	9.504028969
PRR7	PRR7	2.263489803	3.647118026	6.59E-10	4.46E-09	up	9.181014566							LGALS14	LGALS14	6.895090405	-0.879144351	0.000153419	0.000440597	up	3.814119511
CACNA1E	CACNA1E	2.263714631	2.025960116	0.013784444	0.02553879	up	1.860610748							SIX3	SIX3	6.904215565	2.584367928	0.001929475	0.004395198	up	2.714560838
PCDHA3	PCDHA3	2.264333076	1.710680906	0.0005812	0.001472462	up	3.235674551							MYPN	MYPN	6.910972503	1.534985746	0.001408307	0.003300054	up	2.851302608
SINHCAF	SINHCAF	2.265565182	9.082903797	1.92E-08	1.05E-07	up	7.716846348							SHISA8	SHISA8	6.940653134	4.237283297	1.72E-11	1.38E-10	up	10.76568872
GPR173	GPR173	2.26573125	4.963783214	3.25E-11	2.55E-10	up	10.48864157							ACTA1	ACTA1	6.955927329	6.521935047	0.011236682	0.021267306	up	1.949361902
PEG3	PEG3	2.265918115	6.788266489	4.96E-05	0.000155633	up	4.304608278							TNNT3	TNNT3	6.956817172	4.693757645	0.000357182	0.000949767	up	3.447110017
CCIN	CCIN	2.265966639	-0.372413541	0.015594092	0.028496017	up	1.807039896							PRSS33	PRSS33	6.981312452	0.466731705	2.98E-05	9.74E-05	up	4.52618519
PRKG1	PRKG1	2.271253901	5.200650559	0.000106621	0.000315671	up	3.972157305							ACTL8	ACTL8	7.001658603	-0.14303138	0.001255737	0.002976959	up	2.90110122
ANKS1B	ANKS1B	2.271308235	2.945404119	2.30E-05	7.69E-05	up	4.637745322							C14orf39	C14orf39	7.032207708	1.9006606	5.81E-08	2.98E-07	up	7.236194874
NRP2	NRP2	2.271500037	6.293043114	1.81E-05	6.18E-05	up	4.741131726							GLB1L3	GLB1L3	7.04110005	2.926740012	1.94E-12	1.73E-11	up	11.71237027
AC073610.2	AC073610.2	2.272487119	-1.587459526	2.50E-05	8.30E-05	up	4.602117141							EN1	EN1	7.112268469	1.038932543	0.010371518	0.019784942	up	1.984157671
GNAO1	GNAO1	2.272526226	3.975839799	0.002763974	0.006050961	up	2.55846612							NELL2	NELL2	7.112423094	6.071833597	2.85E-16	3.57E-15	up	15.54457309
LPAR4	LPAR4	2.276143932	1.828388135	0.006486509	0.013022994	up	2.187988946							SLIT1	SLIT1	7.150479767	5.543194478	1.85E-21	3.47E-20	up	20.73205494
MMS22L	MMS22L	2.27790371	5.099182741	2.02E-18	2.98E-17	up	17.69449323							WIF1	WIF1	7.171087921	4.305182382	0.004053908	0.008551073	up	2.392126129
MMP17	MMP17	2.278128227	1.549309446	0.002274338	0.005086202	up	2.64314499							DMRT1	DMRT1	7.206639259	1.288817887	1.74E-05	5.95E-05	up	4.758413696
PTGES3L	PTGES3L	2.280760284	1.654833591	0.000314612	0.000844935	up	3.502224713							ACTC1	ACTC1	7.217688501	8.274753772	0.01233483	0.02316149	up	1.908866829
NDST3	NDST3	2.281984802	3.758373643	0.017166673	0.030980024	up	1.765313856							TNNI2	TNNI2	7.217751894	4.443032131	0.00173035	0.003980266	up	2.76186598
H4C6	H4C6	2.283618638	-2.702346758	0.005830291	0.011850425	up	2.234309774							DEFB126	DEFB126	7.240970371	-1.819127928	0.000390068	0.001029376	up	3.408859587
STARD6	STARD6	2.283942407	-1.035847178	0.000141893	0.00040997	up	3.84804036							ADGRG2	ADGRG2	7.258648599	7.965284242	8.56E-16	1.03E-14	up	15.0676685
MGAM2	MGAM2	2.286167079	1.190658458	0.024520098	0.042534494	up	1.610477791							ISL2	ISL2	7.269614183	1.745184229	5.39E-05	0.00016822	up	4.268596551
TMEM59L	TMEM59L	2.286905088	4.546958506	0.000328059	0.000877443	up	3.484048082							NRXN1	NRXN1	7.305357125	6.09837988	2.12E-11	1.70E-10	up	10.67336471
CAMK2B	CAMK2B	2.287260151	2.524442628	5.65E-05	0.000176007	up	4.24786984							RD3	RD3	7.342058488	1.13072365	1.39E-08	7.79E-08	up	7.856926705
DSC1	DSC1	2.287428954	-0.953779711	0.020207885	0.035869051	up	1.694479131							MYB	MYB	7.342138639	4.094572794	4.91E-27	1.32E-25	up	26.30905091
GNAL	GNAL	2.289755616	4.799044051	4.83E-05	0.000151939	up	4.316037678							CACNG1	CACNG1	7.371126165	2.953749648	0.007789768	0.015346769	up	2.108475462
CCNJ	CCNJ	2.292376404	5.241476024	5.58E-15	6.26E-14	up	14.25344662							CITED1	CITED1	7.377888584	6.364394837	5.56E-18	7.93E-17	up	17.25515895
PDGFC	PDGFC	2.292691503	7.288727437	1.65E-06	6.74E-06	up	5.783229934							LY6G6F-LY6G6D	LY6G6F-LY6G6D	7.388518378	-0.305020584	4.22E-05	0.00013443	up	4.374483487
MSH6	MSH6	2.293336391	7.382832487	1.05E-19	1.70E-18	up	18.97970727							SLC6A5	SLC6A5	7.409701997	1.578163386	3.22E-06	1.26E-05	up	5.492048869
SV2A	SV2A	2.293477617	4.93252802	1.72E-07	8.16E-07	up	6.765713445							C1orf105	C1orf105	7.444230401	2.305651937	0.003849023	0.008149267	up	2.414649451
TIGD3	TIGD3	2.29429517	0.757151847	6.59E-06	2.44E-05	up	5.181193263							LRRC30	LRRC30	7.445325367	0.516955515	3.13E-06	1.22E-05	up	5.503992601
ZBTB39	ZBTB39	2.297135527	5.611407989	1.58E-12	1.42E-11	up	11.8008514							PLAC1	PLAC1	7.448129205	2.300614369	7.07E-07	3.05E-06	up	6.150635368
PCDHA10	PCDHA10	2.297724311	3.059633723	0.00051804	0.00132823	up	3.28563698							GBX2	GBX2	7.449865953	1.982930104	2.95E-08	1.57E-07	up	7.529823585
MEIS3	MEIS3	2.298307491	5.179588307	0.002736973	0.00599905	up	2.562729479							MYBPH	MYBPH	7.460953985	4.908800415	0.021423976	0.03780688	up	1.669099935
IGFL4	IGFL4	2.299434988	-2.10161387	0.015008193	0.027526477	up	1.823671606							CENPVL3	CENPVL3	7.533689065	-1.529585373	0.000217281	0.000603061	up	3.662977881
MAPK8IP2	MAPK8IP2	2.302353176	2.840191895	0.028316762	0.048308873	up	1.547956405							SYT4	SYT4	7.540560911	2.65239862	0.000928527	0.002261666	up	3.032205473
YIPF7	YIPF7	2.302630224	-0.83996099	0.046154316	0.074373322	up	1.335787683							TLX1	TLX1	7.682073067	0.706259779	0.000252989	0.000692334	up	3.596899062
H2AX	H2AX	2.303950767	7.576547134	1.11E-11	9.13E-11	up	10.95537661							CDH12	CDH12	7.687702169	4.390967091	1.19E-07	5.80E-07	up	6.924702785
HOMER2	HOMER2	2.304391501	5.907015238	1.00E-06	4.25E-06	up	5.998034076							KERA	KERA	7.689324662	3.032531785	0.030932319	0.052282084	up	1.509587521
HDAC9	HDAC9	2.30703044	4.69252295	0.001165608	0.002780961	up	2.933447322							C11orf87	C11orf87	7.699500754	1.829477285	2.49E-06	9.89E-06	up	5.603783569
PEX5L	PEX5L	2.307263079	1.677528027	0.017197572	0.031018737	up	1.764532853							KCNH5	KCNH5	7.756637509	2.300478568	1.54E-06	6.35E-06	up	5.811806953
PCSK5	PCSK5	2.315620446	5.576829792	6.27E-11	4.77E-10	up	10.20300594							FGF8	FGF8	7.790433088	4.736541127	1.49E-23	3.19E-22	up	22.8279044
SRD5A2	SRD5A2	2.316794218	-1.282721413	0.0192035	0.034278988	up	1.716619621							KIF1A	KIF1A	7.793181546	7.007898139	2.31E-22	4.57E-21	up	21.63561595
ZNF354C	ZNF354C	2.317322247	4.418501029	5.96E-15	6.65E-14	up	14.22482377							ADAMTS20	ADAMTS20	7.798693617	1.971876312	2.46E-15	2.84E-14	up	14.60910404
UBE2S	UBE2S	2.318397715	6.439389563	8.56E-17	1.11E-15	up	16.06759877							DAPL1	DAPL1	7.816978152	6.610991766	2.66E-08	1.42E-07	up	7.575781104
NLRP1	NLRP1	2.320172531	6.531042598	9.39E-11	7.02E-10	up	10.02750232							GNG13	GNG13	7.821103136	0.029233218	2.23E-07	1.04E-06	up	6.652476832
TRABD2B	TRABD2B	2.321110491	7.581802886	4.69E-05	0.000147757	up	4.329241292							ELOVL2	ELOVL2	7.87205638	5.812071135	1.75E-39	9.08E-38	up	38.75740554
UTF1	UTF1	2.322330185	-0.954112898	0.037952748	0.062651611	up	1.420756771							STXBP5L	STXBP5L	7.888977914	1.940691726	6.82E-09	4.01E-08	up	8.16604411
RFLNA	RFLNA	2.322844204	3.254451065	0.000132945	0.000387048	up	3.876326965							HOXD13	HOXD13	7.901779776	3.828746414	6.03E-05	0.000186716	up	4.21959169
RAB9B	RAB9B	2.328523897	2.30853189	1.41E-14	1.52E-13	up	13.84946724							ADD2	ADD2	7.904364537	6.175123127	1.30E-30	4.23E-29	up	29.88653747
FOXO3B	FOXO3B	2.329942698	2.45459122	8.82E-05	0.000265082	up	4.054561659							SPOCK3	SPOCK3	7.91539537	5.568174918	2.53E-09	1.59E-08	up	8.596513547
POSTN	POSTN	2.331046336	7.462737045	0.004506247	0.009406529	up	2.346185003							TEX15	TEX15	7.925000952	4.804639335	3.31E-17	4.46E-16	up	16.48039283
FYN	FYN	2.333993196	7.308006599	1.16E-08	6.57E-08	up	7.936190116							NPY2R	NPY2R	7.929122334	-1.168074801	0.000531192	0.001357712	up	3.274748284
PPP1R3G	PPP1R3G	2.334610398	3.490210873	0.0001174	0.000345282	up	3.93033057							ST8SIA3	ST8SIA3	7.96707702	1.433205876	0.000848027	0.002080404	up	3.071590176
FABP5	FABP5	2.336179848	5.71288865	5.29E-07	2.33E-06	up	6.276437018							BMPER	BMPER	7.975797085	7.092768199	2.36E-12	2.09E-11	up	11.62643859
CDK15	CDK15	2.340036538	1.416349727	5.15E-05	0.000161131	up	4.288204955							NKAIN3	NKAIN3	8.011633584	3.726750308	5.04E-26	1.26E-24	up	25.29720191
FAM217B	FAM217B	2.342647768	5.940364238	7.81E-15	8.57E-14	up	14.10743003							HS3ST4	HS3ST4	8.035221498	0.339423083	4.79E-09	2.89E-08	up	8.319222401
DPF3	DPF3	2.34283219	2.455360053	4.86E-05	0.000152883	up	4.313096857							PRAME	PRAME	8.07505695	7.861547618	9.08E-11	6.81E-10	up	10.04194141
GPR83	GPR83	2.344454386	2.413462555	0.006984651	0.013920637	up	2.1558553							DPYSL5	DPYSL5	8.105682756	6.034780572	1.23E-11	1.01E-10	up	10.91003473
SYT1	SYT1	2.345051986	5.90592834	6.31E-05	0.000194597	up	4.200275221							MC4R	MC4R	8.110467947	0.311187564	9.73E-16	1.17E-14	up	15.01193143
HCN4	HCN4	2.345956421	2.243470606	0.002983106	0.006477996	up	2.525331351							CHRND	CHRND	8.135128715	3.910795706	1.05E-07	5.18E-07	up	6.977277226
EFS	EFS	2.347772846	6.671760739	8.95E-14	8.99E-13	up	13.04832535							FOXB1	FOXB1	8.162815645	3.233514136	0.000651592	0.001638159	up	3.186024551
TAF5	TAF5	2.351290802	4.388909017	6.61E-20	1.09E-18	up	19.17970178							GAD2	GAD2	8.239987795	2.124503698	3.26E-06	1.27E-05	up	5.487339509
MB21D2	MB21D2	2.351626057	4.606594474	1.27E-14	1.38E-13	up	13.89648123							NPTX2	NPTX2	8.266776348	6.478031546	1.35E-12	1.22E-11	up	11.8689444
ALOX15B	ALOX15B	2.353906605	-1.522617599	0.005705521	0.011618399	up	2.24370471							SOX11	SOX11	8.268709461	8.206625681	3.87E-53	3.36E-51	up	52.41212811
EFCAB8	EFCAB8	2.354749848	-0.759707294	0.010925998	0.020729471	up	1.961538878							KCNC2	KCNC2	8.354259543	1.245307481	9.57E-06	3.43E-05	up	5.019261578
LIN9	LIN9	2.356082712	4.846876739	7.46E-17	9.74E-16	up	16.12739656							TRDN	TRDN	8.377764742	4.344021268	0.000231831	0.000639337	up	3.634828299
TTC6	TTC6	2.356982224	-0.811672032	0.033093665	0.055514989	up	1.480255132							DCC	DCC	8.413369632	5.847080461	1.84E-09	1.18E-08	up	8.735010812
OTOF	OTOF	2.358832704	-1.199108417	0.016515977	0.02996384	up	1.782095742							KLHL40	KLHL40	8.500199718	1.418514557	0.001231229	0.002923502	up	2.909661008
TUBB	TUBB	2.359647928	11.36614641	4.65E-25	1.09E-23	up	24.33259969							ST8SIA2	ST8SIA2	8.521182056	6.64489334	3.61E-35	1.52E-33	up	34.44217636
ZNF738	ZNF738	2.361602717	6.148413031	1.07E-09	7.04E-09	up	8.971504544							NKAIN1	NKAIN1	8.522323566	5.447883279	1.50E-34	6.00E-33	up	33.82358335
MEIS2	MEIS2	2.361784097	7.449578798	0.000774196	0.00191473	up	3.111149016							SMPX	SMPX	8.530802097	3.979385047	8.07E-06	2.94E-05	up	5.09285752
GAL3ST4	GAL3ST4	2.36379654	3.644140829	4.67E-11	3.61E-10	up	10.33027973							KLK8	KLK8	8.547728587	2.638826153	5.73E-12	4.91E-11	up	11.24159634
CDK8	CDK8	2.365865265	6.074273751	6.10E-12	5.20E-11	up	11.2147992							ELAVL4	ELAVL4	8.603879532	5.410189228	6.25E-12	5.31E-11	up	11.20445847
NBAS	NBAS	2.368600681	7.604377958	1.21E-10	8.95E-10	up	9.917261128							ASCL1	ASCL1	8.607716494	0.782667391	2.20E-05	7.38E-05	up	4.657515478
PLCH1	PLCH1	2.375882866	4.787510509	6.44E-05	0.000198481	up	4.190848391							BARX1	BARX1	8.622496193	4.201640025	2.57E-09	1.61E-08	up	8.590622478
NOTCH2	NOTCH2	2.380463285	9.119872972	1.12E-06	4.71E-06	up	5.950677648							FOXI3	FOXI3	8.642144791	1.497276785	2.96E-09	1.85E-08	up	8.529159537
TONSL	TONSL	2.380545952	5.631974846	1.66E-13	1.63E-12	up	12.78066882							SCRT2	SCRT2	8.730906306	2.004342764	2.99E-05	9.77E-05	up	4.524870916
TNFSF11	TNFSF11	2.383130833	-1.786945546	0.014875067	0.027309772	up	1.827541065							CHRNA9	CHRNA9	8.738558193	2.90626478	3.23E-11	2.54E-10	up	10.49061622
SDS	SDS	2.383467306	1.729875814	0.000258549	0.000706061	up	3.587456727							LY6G6D	LY6G6D	8.799111688	-0.34171291	5.84E-05	0.000181175	up	4.233347489
GPC6	GPC6	2.384331069	6.168514471	6.14E-06	2.29E-05	up	5.212001117							SIX1	SIX1	8.81532164	6.770217317	1.07E-44	7.11E-43	up	43.96880054
ZNF280B	ZNF280B	2.386591753	3.992497142	1.38E-17	1.92E-16	up	16.86037217							GABRG2	GABRG2	8.818984396	0.905688856	0.004522415	0.009437459	up	2.344629551
CRYGN	CRYGN	2.386680381	1.236380744	0.012582916	0.023565336	up	1.900218696							ALX3	ALX3	8.823648888	-0.310798769	0.000318419	0.000854164	up	3.497000951
PABPC5	PABPC5	2.389587217	2.956588351	0.002774775	0.006069751	up	2.556772252							MEOX1	MEOX1	8.859139578	7.50753036	1.70E-31	5.82E-30	up	30.76879824
LECT2	LECT2	2.390033043	-1.182856001	8.69E-05	0.000261313	up	4.06101949							BTBD17	BTBD17	8.861610102	1.161228811	4.73E-08	2.46E-07	up	7.324872457
CENPN	CENPN	2.392577048	4.347966456	1.40E-09	9.08E-09	up	8.855102883							HMGA2	HMGA2	8.878250855	9.78306012	2.85E-18	4.17E-17	up	17.54505304
CFAP20DC	CFAP20DC	2.392595822	3.195366683	7.11E-12	6.01E-11	up	11.14815549							NPY	NPY	8.943199111	4.535872789	3.77E-06	1.45E-05	up	5.423884265
STMND1	STMND1	2.393498745	-1.210538384	0.000388346	0.001025656	up	3.410781158							MYBPC1	MYBPC1	9.058778262	4.573976657	0.014001052	0.025878773	up	1.85383934
PLAAT1	PLAAT1	2.394341027	2.249845721	3.11E-07	1.42E-06	up	6.507415424							AMHR2	AMHR2	9.092488159	2.63956456	1.34E-08	7.55E-08	up	7.871688369
MFAP2	MFAP2	2.398808582	7.112947689	1.27E-10	9.39E-10	up	9.895075753							EYA1	EYA1	9.133182501	8.617870342	5.02E-51	4.06E-49	up	50.29911411
MSH2	MSH2	2.399612872	6.856351318	8.14E-17	1.06E-15	up	16.08925443							CALML5	CALML5	9.181318544	0.033144687	1.53E-05	5.27E-05	up	4.816708686
NEMP1	NEMP1	2.402513893	6.092994616	3.64E-18	5.27E-17	up	17.4392403							LBX1	LBX1	9.192533401	4.077043161	0.003111709	0.006722586	up	2.507000996
EPB41	EPB41	2.402894692	7.059923253	1.45E-06	5.98E-06	up	5.839953853							HOXB13	HOXB13	9.234113475	2.627979076	0.004858296	0.010060374	up	2.313516014
TRIL	TRIL	2.405643785	7.951775037	1.17E-06	4.92E-06	up	5.930362762							HOXA13	HOXA13	9.249012824	4.432740467	0.001685071	0.003888097	up	2.773381757
GCSAM	GCSAM	2.408943794	2.67050435	0.000464764	0.001204234	up	3.332767732							HOXC12	HOXC12	9.312322569	4.519609793	0.002540348	0.005613796	up	2.595106839
GPR137C	GPR137C	2.409538444	4.057973431	2.39E-08	1.29E-07	up	7.6219736							LRTM2	LRTM2	9.450536451	3.49535143	8.49E-11	6.39E-10	up	10.07122936
ZCCHC18	ZCCHC18	2.409727955	1.937596662	7.70E-13	7.17E-12	up	12.11357257							TNNT1	TNNT1	9.581807091	5.289535711	1.68E-07	7.99E-07	up	6.775534196
FAM240C	FAM240C	2.411113988	0.296882368	0.00136205	0.003204928	up	2.865806859							OBP2A	OBP2A	9.692046187	0.531770636	1.71E-07	8.16E-07	up	6.76634317
ATAD5	ATAD5	2.412058895	4.732935986	7.67E-18	1.09E-16	up	17.11499225							PAX3	PAX3	9.692419772	4.089628752	2.98E-05	9.74E-05	up	4.526076894
ZNF850	ZNF850	2.412649323	4.644065998	3.12E-07	1.43E-06	up	6.50638139							TRIM43B	TRIM43B	9.711480123	0.552732529	1.19E-05	4.22E-05	up	4.923134637
RAB39B	RAB39B	2.417968633	2.958167936	2.94E-08	1.57E-07	up	7.531046823							PAX7	PAX7	9.829534485	2.806410354	0.002893682	0.006307167	up	2.538549161
HOXA6	HOXA6	2.418099996	4.480526028	0.000135639	0.000393982	up	3.86761511							CRYGD	CRYGD	9.838712451	0.676259767	1.24E-07	6.03E-07	up	6.906495619
ADAMDEC1	ADAMDEC1	2.419159186	-1.355258795	0.015291699	0.027999533	up	1.815544269							MYOG	MYOG	9.972276895	4.481692158	0.001076407	0.002586559	up	2.968023532
DLX4	DLX4	2.420893616	1.294183646	0.001980224	0.004497073	up	2.703285618							PCDH15	PCDH15	10.01052466	5.61424111	1.66E-24	3.75E-23	up	23.78005706
ZNF750	ZNF750	2.421902168	2.447066323	0.022307707	0.039139215	up	1.651545059							CLVS2	CLVS2	10.05727555	3.719133119	1.71E-08	9.45E-08	up	7.767924873
ZNF703	ZNF703	2.422099483	8.236627829	9.40E-09	5.41E-08	up	8.026792159							GATA4	GATA4	10.19925113	4.470279324	8.39E-06	3.04E-05	up	5.076155209
SNCAIP	SNCAIP	2.423661772	5.621343714	8.32E-05	0.000251071	up	4.079671928							CDH7	CDH7	10.23514577	6.460094624	2.84E-24	6.36E-23	up	23.54664475
HELLS	HELLS	2.424934997	6.660820709	1.79E-16	2.27E-15	up	15.74758701							GPR50	GPR50	10.25893766	1.090126609	0.000902498	0.002203169	up	3.044553653
NSD2	NSD2	2.426422462	7.728155489	8.07E-11	6.09E-10	up	10.09309718							MYOD1	MYOD1	10.36002589	2.510328347	0.000886073	0.002164682	up	3.052530501
PCDHB8	PCDHB8	2.426713028	1.988999722	0.025405179	0.043916691	up	1.595077747							SMR3B	SMR3B	10.47715165	2.612307004	0.01696063	0.030655363	up	1.770558028
PCDH10	PCDH10	2.426794091	2.214856932	0.021585239	0.038046475	up	1.665843138							PRAC2	PRAC2	10.594829	2.652679852	0.006875151	0.013729395	up	2.162717749
PXDN	PXDN	2.429657243	8.537843097	6.05E-14	6.20E-13	up	13.21804904							COL2A1	COL2A1	10.64851884	9.63955757	1.54E-44	1.02E-42	up	43.81177022
FOXD4	FOXD4	2.431070515	1.436108137	0.023980749	0.041726757	up	1.620137264							TRIM43	TRIM43	10.94351865	1.76782331	7.02E-07	3.04E-06	up	6.153504912
TUBB4A	TUBB4A	2.432753452	5.904347084	0.001919614	0.004375162	up	2.716786196							DMRT3	DMRT3	11.07946641	4.030659232	6.67E-10	4.51E-09	up	9.175813235
SPDL1	SPDL1	2.433301417	5.600732852	5.94E-22	1.14E-20	up	21.2265474							HAND2	HAND2	11.22206435	2.043816448	9.15E-05	0.000274053	up	4.038520593
POLE2	POLE2	2.43917678	4.150233442	1.18E-11	9.69E-11	up	10.927781							CHRNA1	CHRNA1	11.35746547	5.858241203	6.69E-17	8.77E-16	up	16.17476129
DCLK1	DCLK1	2.439220097	4.793446887	0.000382323	0.001010399	up	3.41756957							PDYN	PDYN	11.44562124	2.266152225	2.55E-08	1.37E-07	up	7.593626979
SALL2	SALL2	2.442197225	7.336482411	4.32E-10	2.99E-09	up	9.364671668							DRGX	DRGX	11.48274182	2.303570376	0.00162423	0.003765709	up	2.789352473
SRSF12	SRSF12	2.443596939	4.261794712	8.36E-19	1.27E-17	up	18.07800292							SPRR2F	SPRR2F	11.57004528	2.388695659	1.20E-05	4.23E-05	up	4.922563385
CACNG5	CACNG5	2.443960252	-0.70166878	0.036345897	0.060314423	up	1.439544611							DLK1	DLK1	11.68368619	6.893921218	1.61E-07	7.72E-07	up	6.792886769
H2AC20	H2AC20	2.445708323	1.893834171	1.71E-05	5.86E-05	up	4.765898636							SLC32A1	SLC32A1	11.95365594	2.771690766	1.27E-15	1.50E-14	up	14.89750697
REN	REN	2.450362571	4.460269573	0.041641387	0.06791443	up	1.38047481							DGKK	DGKK	12.24525967	5.998196726	5.97E-17	7.86E-16	up	16.22405556
POLE	POLE	2.451516825	6.745863248	8.42E-12	7.06E-11	up	11.07489166							LIN28B	LIN28B	12.27727274	4.375530607	1.91E-06	7.71E-06	up	5.719893847
FNDC1	FNDC1	2.451901153	5.313820037	0.002764733	0.00605101	up	2.558346764							SIX2	SIX2	12.42052989	9.213863469	1.26E-39	6.64E-38	up	38.89884161
GLI2	GLI2	2.452342362	5.30563319	0.000102526	0.000304647	up	3.989165321							PRAC1	PRAC1	12.70105917	3.515512471	0.016828101	0.030445993	up	1.773964879
RCVRN	RCVRN	2.454823506	-0.988259715	0.003641001	0.007754841	up	2.438779215							MYL1	MYL1	13.05777278	6.582678772	0.011651791	0.021999706	up	1.93360733
GDF6	GDF6	2.456029543	0.0148461	0.010144224	0.019396427	up	1.993781187							VSTM2B	VSTM2B	13.36188483	4.176089678	6.50E-13	6.08E-12	up	12.18738397
IP6K3	IP6K3	2.456153532	2.087654525	0.004664538	0.009703202	up	2.331191394
CENPO	CENPO	2.456914517	4.783866256	4.24E-17	5.66E-16	up	16.37219567
RHOU	RHOU	2.458447028	7.066305473	1.27E-05	4.44E-05	up	4.897896429
CDCA4	CDCA4	2.458738872	5.950586903	6.42E-17	8.44E-16	up	16.19227988
SH2D4B	SH2D4B	2.459242669	0.465173769	0.004284001	0.008998265	up	2.368150461
RHBDL3	RHBDL3	2.463177867	1.371139656	0.002535706	0.005605047	up	2.59590113
FST	FST	2.464129389	4.60840399	0.006906534	0.013783682	up	2.160739839
NCAPG2	NCAPG2	2.466492659	5.421357132	3.84E-16	4.75E-15	up	15.41536298
TUBA1A	TUBA1A	2.468631722	10.1694781	5.19E-11	4.00E-10	up	10.28510062
MXD3	MXD3	2.471312997	4.291257218	1.29E-18	1.92E-17	up	17.88955543
CRISPLD1	CRISPLD1	2.472051045	5.131044475	2.52E-06	1.00E-05	up	5.598108246
INCENP	INCENP	2.472090099	4.952390239	7.45E-09	4.36E-08	up	8.127673282
ENHO	ENHO	2.472107843	2.220777272	1.18E-05	4.17E-05	up	4.928467247
P2RX5	P2RX5	2.47274167	0.322171922	0.005474622	0.011202401	up	2.261645879
PCDHB6	PCDHB6	2.473274996	4.087339867	7.65E-05	0.000232129	up	4.116528534
HAMP	HAMP	2.473861021	0.740035113	0.005823048	0.011840101	up	2.234849643
PDE7A	PDE7A	2.474437434	6.304940738	7.97E-21	1.41E-19	up	20.09846921
MCM6	MCM6	2.476486317	6.956916897	2.54E-25	6.06E-24	up	24.59508792
MUSK	MUSK	2.478707941	-0.472828838	0.046975238	0.075466531	up	1.328131012
HOXC4	HOXC4	2.480066784	6.597647205	0.000116658	0.000343281	up	3.933087054
KCTD19	KCTD19	2.483671519	0.374413443	1.45E-06	5.99E-06	up	5.839341722
MED12L	MED12L	2.486533881	1.445461381	0.006446567	0.012952305	up	2.190671513
ARL5B	ARL5B	2.486553846	7.653540565	9.62E-17	1.25E-15	up	16.01700156
ADGRB1	ADGRB1	2.486888723	4.242610335	0.001983827	0.004504009	up	2.702496188
CENPJ	CENPJ	2.488594786	4.985540384	4.59E-20	7.64E-19	up	19.3385118
PPEF1	PPEF1	2.492170275	-0.344870699	0.000362605	0.000962472	up	3.440565829
KIF20B	KIF20B	2.49379659	5.845714106	3.77E-21	6.82E-20	up	20.42392444
MANSC4	MANSC4	2.49434483	-1.750455251	0.007704962	0.01520457	up	2.113229484
TENM2	TENM2	2.495455728	2.725792781	0.020645299	0.036566391	up	1.685178817
MATN4	MATN4	2.49678946	0.217029012	0.001283285	0.003033068	up	2.891676844
SEZ6	SEZ6	2.497553218	0.411242876	0.049131141	0.078637607	up	1.308643154
PCDHGA5	PCDHGA5	2.498369311	2.652701101	0.034949333	0.058279654	up	1.456561113
TBX10	TBX10	2.501382614	-2.190680735	0.026532017	0.045630954	up	1.576229737
MDFI	MDFI	2.501706764	4.71749177	3.05E-05	9.96E-05	up	4.515593331
CHSY3	CHSY3	2.503963771	2.596132462	4.03E-06	1.55E-05	up	5.39480779
SLF1	SLF1	2.507568188	4.747320137	5.64E-24	1.24E-22	up	23.2486504
ZSCAN5B	ZSCAN5B	2.514747022	-2.171204998	0.000512482	0.001316278	up	3.290321024
SIGLEC8	SIGLEC8	2.514812663	-2.531459411	0.032482012	0.054586671	up	1.488357083
FRMPD3	FRMPD3	2.514917663	0.334338457	0.000530958	0.001357323	up	3.274940143
POC1A	POC1A	2.518101025	3.868917995	1.77E-17	2.43E-16	up	16.75312317
GRIK4	GRIK4	2.519260538	3.057476888	3.76E-05	0.000120777	up	4.42471754
LOXL3	LOXL3	2.519877389	4.03621749	5.83E-14	5.99E-13	up	13.23432427
F12	F12	2.520118993	1.658923274	0.004377049	0.009167901	up	2.358818627
LRRD1	LRRD1	2.520493592	-0.331414864	1.50E-05	5.18E-05	up	4.824816226
TPRG1	TPRG1	2.524628835	0.721145731	0.000106247	0.000314619	up	3.973685076
IGSF21	IGSF21	2.524957001	2.243446518	0.008849085	0.01720865	up	2.053101646
PYCR1	PYCR1	2.526056375	5.005071772	1.96E-06	7.91E-06	up	5.707078301
ESM1	ESM1	2.527091349	4.826626724	1.80E-05	6.13E-05	up	4.744916625
GABRD	GABRD	2.527476995	1.475858156	0.000141709	0.00040951	up	3.848604088
VGF	VGF	2.528724787	2.727231077	0.01307311	0.024385943	up	1.883621099
TMEM221	TMEM221	2.529830359	2.911712832	5.32E-09	3.18E-08	up	8.274465137
GALNT17	GALNT17	2.530523049	3.414953499	5.15E-06	1.94E-05	up	5.288583508
H2BC6	H2BC6	2.531655648	0.12189548	7.34E-07	3.17E-06	up	6.134068316
PAK3	PAK3	2.531929757	2.889510985	1.91E-06	7.73E-06	up	5.718607912
ADAMTS7	ADAMTS7	2.533740778	5.896410127	8.25E-08	4.13E-07	up	7.083400027
NTRK1	NTRK1	2.536853995	2.235161081	0.002501326	0.005534269	up	2.601829659
GRIA3	GRIA3	2.538153803	0.320495559	0.009773265	0.018785587	up	2.009960316
TUBA1B	TUBA1B	2.538197962	9.526003799	3.43E-11	2.68E-10	up	10.46503526
BORA	BORA	2.538294671	3.015658996	4.31E-15	4.87E-14	up	14.3650434
TRIM54	TRIM54	2.539502508	1.017470162	0.038313836	0.063177806	up	1.416644369
PCDHGB2	PCDHGB2	2.540324479	2.940353239	0.019139059	0.03418299	up	1.718079429
PCBP4	PCBP4	2.541500853	7.199381134	5.87E-12	5.01E-11	up	11.23172543
KIF2A	KIF2A	2.541644456	6.02490625	6.92E-13	6.46E-12	up	12.15973001
CEP170	CEP170	2.543910872	7.13511002	4.27E-13	4.04E-12	up	12.3696023
DLGAP1	DLGAP1	2.546000891	4.543387934	4.96E-07	2.19E-06	up	6.304816342
TAF1A	TAF1A	2.54777356	4.305481844	8.84E-12	7.40E-11	up	11.05377221
PGF	PGF	2.54825101	4.942205652	3.07E-07	1.40E-06	up	6.513435036
CHAF1A	CHAF1A	2.548357858	5.491640994	2.00E-15	2.33E-14	up	14.69883658
KCNA5	KCNA5	2.548735983	2.479808482	7.89E-05	0.000239031	up	4.102759442
HSD17B13	HSD17B13	2.548864872	0.322917176	1.14E-08	6.48E-08	up	7.942616437
SCN7A	SCN7A	2.552385377	2.861906431	0.015768605	0.028773279	up	1.802206723
ZFP69B	ZFP69B	2.552952783	2.573364377	1.05E-11	8.65E-11	up	10.98046114
CENPV	CENPV	2.553774882	6.571497823	8.00E-11	6.04E-10	up	10.09711239
OTOGL	OTOGL	2.558618219	0.029994547	0.005989391	0.012137741	up	2.222617301
EMB	EMB	2.55927141	4.785541096	0.001157493	0.002762403	up	2.936481504
E2F3	E2F3	2.560220338	5.729759568	1.44E-16	1.84E-15	up	15.84277831
RTN1	RTN1	2.562369044	4.216759747	0.001889569	0.004309678	up	2.723637138
ZP1	ZP1	2.562807576	-2.501074597	0.000862033	0.002111293	up	3.064476134
OLFML2B	OLFML2B	2.563100263	6.320165868	1.52E-05	5.26E-05	up	4.817419625
CCDC169	CCDC169	2.566589025	3.123313299	2.27E-09	1.44E-08	up	8.644415898
GLYATL2	GLYATL2	2.566795659	1.264871727	1.33E-05	4.63E-05	up	4.877489334
NT5DC4	NT5DC4	2.567297253	-1.210470261	8.92E-06	3.22E-05	up	5.049485866
CENPP	CENPP	2.567475133	3.432425765	6.51E-20	1.08E-18	up	19.18620794
LHFPL2	LHFPL2	2.568927211	6.310507594	2.64E-19	4.15E-18	up	18.57864552
FEV	FEV	2.573985891	0.16191572	0.037291703	0.061715513	up	1.428387783
ANKRD13B	ANKRD13B	2.575101076	5.473255836	6.08E-12	5.18E-11	up	11.21631809
H4C3	H4C3	2.576116783	2.463906592	9.63E-07	4.08E-06	up	6.016335347
ZNF280C	ZNF280C	2.576506249	5.108092383	3.41E-23	7.13E-22	up	22.46703082
CYP11A1	CYP11A1	2.57672689	1.407528068	8.24E-05	0.000248798	up	4.084167919
RFC4	RFC4	2.577972543	5.771150321	1.22E-15	1.45E-14	up	14.91260341
C1QTNF7	C1QTNF7	2.579459395	5.477084898	2.05E-06	8.22E-06	up	5.689277617
JARID2	JARID2	2.579993021	6.712102385	9.34E-12	7.78E-11	up	11.02944168
PRIM1	PRIM1	2.580574742	4.131770319	1.94E-13	1.89E-12	up	12.71264347
SPINK2	SPINK2	2.58372387	-1.049421656	0.000371498	0.000984327	up	3.430043196
TRIM46	TRIM46	2.585074102	3.59260795	3.71E-09	2.28E-08	up	8.430852892
CCDC169-SOHLH2	CCDC169-SOHLH2	2.585617096	-1.926478698	0.002085592	0.004704475	up	2.680770609
GAL3ST2	GAL3ST2	2.590664494	-1.02634381	0.003600769	0.007675126	up	2.443604793
SDK2	SDK2	2.590767088	5.726107537	3.05E-06	1.19E-05	up	5.516356677
STK26	STK26	2.592030593	5.676327236	0.000214549	0.000596182	up	3.668474437
MCM7	MCM7	2.592245008	8.053289091	1.15E-15	1.36E-14	up	14.94054045
SLC30A10	SLC30A10	2.593237534	-1.609995949	0.002486939	0.005507631	up	2.604334954
CCDC136	CCDC136	2.595009209	3.057944223	6.33E-08	3.23E-07	up	7.198822411
GNG4	GNG4	2.599638061	4.304800182	7.80E-05	0.000236282	up	4.108104441
ABCB4	ABCB4	2.599683574	2.601021957	0.00134496	0.003167892	up	2.87129066
C6orf58	C6orf58	2.601002193	0.35177715	5.32E-10	3.64E-09	up	9.273938379
HMGB3	HMGB3	2.601290896	7.199036349	4.48E-19	6.92E-18	up	18.34892803
PCDHA6	PCDHA6	2.603106165	1.329116755	0.002926554	0.006368668	up	2.533643521
PHF24	PHF24	2.603437255	-0.173749844	0.000208971	0.000582335	up	3.679914133
SHMT2	SHMT2	2.604829783	7.788619738	2.18E-15	2.53E-14	up	14.66151374
RAB33A	RAB33A	2.605935073	0.760520917	1.83E-05	6.20E-05	up	4.738729829
WDR76	WDR76	2.60638578	4.66019926	2.31E-21	4.28E-20	up	20.63654018
LEFTY1	LEFTY1	2.608931629	2.427920085	0.002631063	0.005793207	up	2.579868835
CILP2	CILP2	2.609366414	1.462209366	0.004790796	0.009936892	up	2.31959231
NOG	NOG	2.611093557	1.839607984	0.000599079	0.001514488	up	3.222515723
NTN3	NTN3	2.612302902	0.61222424	0.000157338	0.000450447	up	3.803165664
TTC29	TTC29	2.617235282	1.131152356	0.00370265	0.007873887	up	2.43148734
LZTS1	LZTS1	2.617838349	5.949218158	9.21E-06	3.31E-05	up	5.035679556
RHEBL1	RHEBL1	2.621760797	1.479227145	1.87E-11	1.50E-10	up	10.72853544
TXNDC2	TXNDC2	2.621946303	-2.840700842	0.000253424	0.00069341	up	3.596152696
ROR2	ROR2	2.622281047	6.474910895	1.74E-12	1.56E-11	up	11.75990699
MYO16	MYO16	2.623432566	1.351084562	0.049456132	0.079080677	up	1.305779856
TMEM121B	TMEM121B	2.625577921	1.551854101	6.78E-06	2.51E-05	up	5.168764643
MORC1	MORC1	2.626798604	-1.547054297	0.037109771	0.0614392	up	1.430511725
RNFT2	RNFT2	2.628789089	5.624446533	7.37E-16	8.92E-15	up	15.13265849
FANCD2OS	FANCD2OS	2.629854448	-2.633915805	9.58E-06	3.43E-05	up	5.01880457
RIMS2	RIMS2	2.631759634	2.517554927	0.016980192	0.030680586	up	1.770057415
MAPT	MAPT	2.632054363	4.380188984	3.48E-05	0.000112266	up	4.459009785
DKKL1	DKKL1	2.634336182	2.243091369	4.07E-07	1.83E-06	up	6.390426465
ADRA1D	ADRA1D	2.637565088	0.79185691	0.001647512	0.003812688	up	2.7831714
APOBEC3H	APOBEC3H	2.641244056	0.216191755	0.042325872	0.068887067	up	1.373394082
HOXA11	HOXA11	2.641272251	6.580384897	2.42E-08	1.31E-07	up	7.616150757
AL096711.2	AL096711.2	2.643307323	-0.192891544	1.50E-05	5.19E-05	up	4.824153677
STRC	STRC	2.643314051	-1.75499788	0.00386473	0.008180412	up	2.41288082
CENPL	CENPL	2.644007993	4.027474407	3.99E-15	4.51E-14	up	14.39949491
APOA1	APOA1	2.644387828	1.37869031	0.000917702	0.002236626	up	3.037298434
JPH3	JPH3	2.645581448	0.786010025	0.015883511	0.028960418	up	1.799053483
EMID1	EMID1	2.648193936	6.123420954	6.79E-06	2.51E-05	up	5.168117601
FKBP10	FKBP10	2.648514338	6.800860746	5.20E-22	1.01E-20	up	21.28418999
FNDC5	FNDC5	2.649403434	4.01821909	0.000658474	0.001653182	up	3.181461675
CRB2	CRB2	2.654113157	3.793408592	0.000788477	0.001946238	up	3.103210811
LRAT	LRAT	2.656571303	1.646262147	0.037559996	0.062096925	up	1.425274458
C1QL4	C1QL4	2.660181249	2.390484032	0.003070019	0.006637758	up	2.512858952
DYDC1	DYDC1	2.660850089	-1.627440298	1.35E-05	4.72E-05	up	4.868584677
SIX4	SIX4	2.662516843	5.855463944	8.13E-16	9.81E-15	up	15.08970272
CACNG8	CACNG8	2.663183093	0.949553996	0.003995121	0.008434659	up	2.398470033
MTFR2	MTFR2	2.663515595	2.427206121	1.91E-12	1.71E-11	up	11.71859509
N4BP2	N4BP2	2.663920822	6.355871924	3.36E-21	6.11E-20	up	20.47310646
MUC12	MUC12	2.665147832	0.602045966	0.000672156	0.001683414	up	3.172530131
MAP7D2	MAP7D2	2.66694819	3.244272311	3.20E-05	0.000104041	up	4.494540741
SUV39H2	SUV39H2	2.667044168	4.920164077	3.38E-25	7.95E-24	up	24.47158217
PPP2R2C	PPP2R2C	2.667750424	-0.556825154	0.023710774	0.041318309	up	1.62505426
AUNIP	AUNIP	2.670153613	2.701303449	1.24E-12	1.13E-11	up	11.90537375
DYDC2	DYDC2	2.671813289	1.68670399	4.75E-09	2.86E-08	up	8.323424782
PIEZO2	PIEZO2	2.672091495	4.604944523	7.04E-10	4.74E-09	up	9.152178318
FGF13	FGF13	2.675969709	4.930983243	1.34E-05	4.67E-05	up	4.873822331
GPRIN1	GPRIN1	2.681721453	3.47689991	0.000166558	0.000474062	up	3.778433298
IGSF9B	IGSF9B	2.683645087	3.677443704	8.35E-06	3.03E-05	up	5.078230829
C4orf46	C4orf46	2.685616128	5.959732776	3.02E-21	5.51E-20	up	20.5195422
LDB3	LDB3	2.68815264	3.335553139	0.009960205	0.019080127	up	2.001731724
CCNE1	CCNE1	2.688663059	3.893172269	1.55E-08	8.65E-08	up	7.809359495
TRIM59	TRIM59	2.692088406	5.246006327	5.81E-07	2.55E-06	up	6.235513593
NCAPD2	NCAPD2	2.692856649	8.174995839	1.47E-15	1.73E-14	up	14.83413669
SNCA	SNCA	2.693556275	4.15753307	3.80E-06	1.46E-05	up	5.420145899
CLEC4F	CLEC4F	2.694585474	0.378503603	0.000317824	0.000852846	up	3.497813863
GABRG3	GABRG3	2.694996698	1.87510194	0.000133515	0.000388361	up	3.874470986
CKS1B	CKS1B	2.697618882	6.108419645	8.95E-09	5.17E-08	up	8.048131583
TMCC3	TMCC3	2.703500699	7.096075144	1.06E-06	4.47E-06	up	5.973809096
LDLRAD3	LDLRAD3	2.705972452	6.086644942	3.73E-23	7.77E-22	up	22.42806691
TLE4	TLE4	2.707105006	7.273307615	7.89E-11	5.96E-10	up	10.10290483
ADGRB2	ADGRB2	2.708869409	4.845674024	8.40E-10	5.60E-09	up	9.07587555
PLEKHO1	PLEKHO1	2.709102257	7.095973941	1.78E-13	1.75E-12	up	12.7487119
GOLGA6L7	GOLGA6L7	2.709252751	-1.257147368	1.41E-06	5.86E-06	up	5.849695807
PEBP4	PEBP4	2.709808679	0.478360301	0.007534246	0.014898785	up	2.122960214
EDNRA	EDNRA	2.710179968	6.554776093	8.60E-05	0.000258905	up	4.065438104
ALPI	ALPI	2.713119693	-1.666996207	0.021731244	0.038262744	up	1.66291542
SEL1L2	SEL1L2	2.715129454	-1.160739389	0.000398865	0.001050059	up	3.399173976
ECT2	ECT2	2.723539442	6.82824846	2.01E-13	1.96E-12	up	12.69769032
RBP1	RBP1	2.726290166	8.05909009	1.24E-13	1.23E-12	up	12.90714513
C10orf105	C10orf105	2.726416796	-0.771552313	0.023533752	0.041031607	up	1.628308825
PCDHGB1	PCDHGB1	2.727508612	2.429635185	0.023197876	0.040532091	up	1.634551783
PHOX2A	PHOX2A	2.728390005	-1.301630563	0.013257666	0.024676997	up	1.877532913
IRGM	IRGM	2.729763063	-0.940922449	0.000264688	0.000721823	up	3.5772663
CHRNB4	CHRNB4	2.732578928	2.131679744	7.91E-06	2.89E-05	up	5.102059908
CDCA7L	CDCA7L	2.732714965	5.212491609	2.41E-08	1.30E-07	up	7.61873873
KNSTRN	KNSTRN	2.732726764	5.55619269	2.57E-21	4.73E-20	up	20.5899713
SBK1	SBK1	2.736423422	7.595658213	8.39E-11	6.32E-10	up	10.07647403
ZWINT	ZWINT	2.738354869	6.138099448	3.67E-21	6.64E-20	up	20.43575679
TIMELESS	TIMELESS	2.73861135	6.859408822	4.90E-13	4.63E-12	up	12.30952771
PRB3	PRB3	2.750684456	-1.128136404	0.012966211	0.024208608	up	1.887186905
SLC12A5	SLC12A5	2.75469533	1.884814981	0.001008764	0.00243973	up	2.99621026
C1orf112	C1orf112	2.755767014	4.423014453	1.21E-13	1.21E-12	up	12.91582117
DMBT1	DMBT1	2.756990141	0.633386744	0.026642078	0.045784884	up	1.574431905
SPINK5	SPINK5	2.758164927	3.387874925	1.58E-05	5.43E-05	up	4.801855234
FOXE3	FOXE3	2.759608286	-0.615697191	2.53E-05	8.40E-05	up	4.596247574
BMP7	BMP7	2.763216607	6.879167284	4.00E-08	2.11E-07	up	7.397439803
SPIN4	SPIN4	2.765925733	6.157507055	8.56E-10	5.71E-09	up	9.067395908
PYGM	PYGM	2.766153131	3.710651461	0.000672105	0.001683414	up	3.172563063
PCDHA13	PCDHA13	2.767333542	-2.349884458	0.001773746	0.004070392	up	2.751108601
MGAM	MGAM	2.768479568	4.537605	0.030326139	0.051357977	up	1.518182878
GINS1	GINS1	2.774376755	5.576390579	2.71E-20	4.60E-19	up	19.5672541
ZGRF1	ZGRF1	2.774475222	4.128004237	3.07E-19	4.82E-18	up	18.51271051
GDF11	GDF11	2.775180229	6.399693098	1.80E-14	1.93E-13	up	13.74398558
PTPRD	PTPRD	2.778288418	6.311249928	6.42E-08	3.28E-07	up	7.192247436
NRG3	NRG3	2.78310806	3.672473595	0.003181409	0.006861427	up	2.497380553
SYCE2	SYCE2	2.783578744	1.268802921	1.86E-12	1.66E-11	up	11.72962974
DPYSL3	DPYSL3	2.784089966	6.719111918	7.28E-08	3.68E-07	up	7.137648889
LMNB2	LMNB2	2.787707781	7.434212405	1.88E-18	2.79E-17	up	17.72533624
BCL11A	BCL11A	2.792079877	5.063761615	1.18E-05	4.19E-05	up	4.926444412
SCUBE3	SCUBE3	2.792515935	5.876629264	9.48E-09	5.45E-08	up	8.023072
NETO2	NETO2	2.794811623	5.752807794	3.10E-10	2.18E-09	up	9.508548334
NME1-NME2	NME1-NME2	2.796433378	1.178479598	3.18E-08	1.69E-07	up	7.497486663
DBF4	DBF4	2.799035563	5.282836969	2.92E-15	3.34E-14	up	14.53515648
LEFTY2	LEFTY2	2.799055927	1.741794289	0.004086372	0.008611789	up	2.388662139
CEMIP	CEMIP	2.799736747	4.851078383	0.000240209	0.000660112	up	3.619411002
TTYH1	TTYH1	2.800568127	3.465228158	0.046447385	0.074757521	up	1.333038735
ENAH	ENAH	2.801713272	8.752147589	2.36E-20	4.03E-19	up	19.6267752
ACVR2B	ACVR2B	2.803250876	7.448345448	1.20E-10	8.90E-10	up	9.920345009
FANCA	FANCA	2.807643016	4.883935981	9.61E-12	7.99E-11	up	11.01723615
ZBTB12	ZBTB12	2.809093679	3.246778145	2.36E-10	1.69E-09	up	9.627030234
SAPCD2	SAPCD2	2.813976837	4.335413756	9.04E-16	1.09E-14	up	15.04403807
AZU1	AZU1	2.818657842	-1.310423305	6.44E-05	0.000198345	up	4.191227425
ZNF670-ZNF695	ZNF670-ZNF695	2.821593983	0.038057362	1.83E-12	1.63E-11	up	11.73767068
EFNA3	EFNA3	2.824558083	4.54047333	4.38E-09	2.66E-08	up	8.358563156
JPH1	JPH1	2.827134148	3.445796781	0.022430133	0.039345602	up	1.649168161
CHML	CHML	2.827376161	6.329099938	3.29E-11	2.58E-10	up	10.48254077
GRIK2	GRIK2	2.829040567	3.681638444	0.002156976	0.004849504	up	2.666154664
FZD2	FZD2	2.830705309	6.720796257	1.65E-15	1.93E-14	up	14.78336754
ARMC12	ARMC12	2.833305218	0.66415787	1.86E-08	1.02E-07	up	7.730792798
CHEK1	CHEK1	2.833366335	5.880360387	2.96E-17	4.01E-16	up	16.52889276
IGF2BP2	IGF2BP2	2.834332803	8.259087692	2.42E-12	2.14E-11	up	11.61537535
SKIDA1	SKIDA1	2.841724907	4.322046509	2.18E-21	4.05E-20	up	20.66227728
MTUS2	MTUS2	2.845313606	1.872339755	5.49E-05	0.000171156	up	4.260667063
PRRT4	PRRT4	2.845510247	1.289594968	0.006549287	0.013136181	up	2.183805996
KLK6	KLK6	2.851146669	6.886853765	0.003171306	0.006841437	up	2.498761814
ZNF516	ZNF516	2.851249461	7.195303663	9.66E-16	1.16E-14	up	15.01509292
TMEM108	TMEM108	2.852464949	3.585982585	8.31E-07	3.56E-06	up	6.080202392
SMTNL1	SMTNL1	2.852582195	0.651201572	0.000745514	0.001851044	up	3.127544149
CHN1	CHN1	2.85462788	5.90683038	7.82E-31	2.56E-29	up	30.10706781
BCAT1	BCAT1	2.85577882	6.22195321	0.000996848	0.002414466	up	3.001371057
GLRA3	GLRA3	2.858051873	-1.501356741	0.009547956	0.018402065	up	2.020089607
HOXD11	HOXD11	2.859412953	6.067700782	0.000632741	0.00159443	up	3.198773801
SNTG2	SNTG2	2.86017846	2.087452077	7.43E-05	0.000226267	up	4.129084506
SRPK3	SRPK3	2.862333152	2.375291486	0.037318869	0.061754246	up	1.428071523
C21orf58	C21orf58	2.865539971	4.507752286	1.62E-15	1.90E-14	up	14.78960932
LRRC17	LRRC17	2.869676076	5.213732869	5.04E-06	1.91E-05	up	5.29740765
AC010325.1	AC010325.1	2.871909534	-1.872639578	4.81E-05	0.000151513	up	4.317422549
STMN1	STMN1	2.874436833	10.5834912	7.51E-20	1.23E-18	up	19.12454291
TUBB8B	TUBB8B	2.880229159	1.31288624	0.002150792	0.004836262	up	2.667401635
[truncated: 1,171 more rows]
